# Supplementary material for: FlexStat: combinatory differentially expressed protein extraction
Source: Bioinform Adv. 2024 Apr 11;4(1):vbae056. doi: 10.1093/bioadv/vbae056 (PMC11055397; doi:10.1093/bioadv/vbae056)
Supplement: vbae056_Supplementary_Data [file vbae056_supplementary_data.zip]

Archive with 14 entries (12 files):
- Supplementary_Figures.pdf
- Supplementary_User_Guide.pdf
- Supplementary_Data/
- Supplementary_Data/Revised-Supplementary Data/
- Supplementary_Data/Revised-Supplementary Data/Supplementary_dataset1.csv
- Supplementary_Data/Revised-Supplementary Data/Supplementary_dataset10.xlsx
- Supplementary_Data/Revised-Supplementary Data/Supplementary_dataset2.xlsx
- Supplementary_Data/Revised-Supplementary Data/Supplementary_dataset3.csv
- Supplementary_Data/Revised-Supplementary Data/Supplementary_dataset4.xlsx
- Supplementary_Data/Revised-Supplementary Data/Supplementary_dataset5.csv
- Supplementary_Data/Revised-Supplementary Data/Supplementary_dataset6.xlsx
- Supplementary_Data/Revised-Supplementary Data/Supplementary_dataset7.csv
- Supplementary_Data/Revised-Supplementary Data/Supplementary_dataset8.xlsx
- Supplementary_Data/Revised-Supplementary Data/Supplementary_dataset9.csv
