# Supplementary material for: FlexStat: combinatory differentially expressed protein extraction
Source: Bioinform Adv. 2024 Apr 11;4(1):vbae056. doi: 10.1093/bioadv/vbae056 (PMC11055397; doi:10.1093/bioadv/vbae056)
Supplement: vbae056_Supplementary_Data [file vbae056_supplementary_data.zip › Supplementary_Data/Revised-Supplementary Data/Supplementary_dataset1.csv]

Celline	Class	Q09666	Q15149	Q15149-3	Q15149-4	Q15149-8	Q15149-6	Q15149-5	Q14204	H0YDN1	P78527	P35579	A0A0D9SGF6	P21333	P21333-2	Q13813-3	Q9UPN3	P49327	O75369	O75369-8	Q5T4S7	Q9Y490	Q7Z6Z7	P15924	Q7Z6Z7-2	P58107	Q01082	Q92616	Q8WXH0-2	Q00610	Q9UPN3-5	Q01082-3	A0A0A0MTC1	A0A0A0MTR7	P46940	O75643	Q14789-2	P35580	Q14789-3	Q8IVF2	Q14980	Q03001	P07814	Q9NZM1-6	Q6P2Q9	Q14315	P49792	Q7Z406-6	P12270
MCF7	Luminal	0.054252786	-0.393971729	0.728364507	-0.970728409	1.427666918	-0.559071235	NA	-0.156985887	-0.207736712	-0.218565747	-0.83992719	-0.202777059	0.173580172	0.01435083	-0.507959899	-0.15639941	0.620273607	1.133515106	0.527266815	-0.117165545	-0.36276153	0.00035026	0.684521671	0.363277962	1.067123486	-0.303077392	0.358773512	0.276892422	0.651410218	-0.189525171	-0.220730053	-0.330880457	-0.146646909	-0.04849237	0.361189965	-0.005190186	0.067418959	0.214385622	-0.882796639	0.745943536	-0.043324424	-0.443488609	-0.140697774	0.157270804	-0.372582828	-0.162579427	0.975364132	0.015776633
T47D	Luminal	1.046012546	-0.417598423	0.388788516	-0.822118544	1.477499674	NA	0.182156839	-0.030300849	-0.588462275	0.171621402	-0.271959094	-0.121463091	NA	-0.907106202	-0.211343294	-0.740339028	0.69979048	-0.598202766	-0.028286089	-0.229749662	-0.417667498	0.1335456	0.222616678	0.649576797	0.337355187	-0.496650491	0.289139791	0.590176589	0.34221622	-0.491693498	-0.260871616	NA	-0.13063771	-0.36017644	-0.12788164	0.254909557	-0.086799421	NA	0.025817521	0.572762535	0.150832007	0.063926508	0.013191786	-0.158418279	0.014986957	-0.099020026	-0.935399518	0.157030504
ZR751	Luminal	0.050212084	0.154993969	0.371643901	-0.303867725	1.186766667	0.339097792	0.600816235	-0.059038831	0.214623406	-0.060675861	-0.01853492	-0.121478536	-0.592392706	-0.735562562	-0.368168264	-0.696869644	1.508303655	1.29841188	0.847422933	-0.095144302	-0.525181301	-0.043618035	-0.605860398	0.194505984	1.027695189	-0.435453854	0.270310021	-0.03162448	0.469520902	-0.704671215	-0.518314182	0.104587758	0.773279656	0.049302363	-0.085142024	0.45460629	-0.566078653	0.033644334	-0.616387824	0.552010395	-0.267518739	0.271376306	0.030559992	-0.208710557	-0.172887147	-0.106013868	1.248446523	-0.112922703
AU565	Luminal	-0.09546436	-0.679799711	-0.321185084	-0.847341526	0.123335758	NA	0.190646079	-0.309632098	-0.943777641	0.022503707	-0.200971773	-0.046600142	NA	-1.527250015	-0.138097682	-0.518643386	1.844461936	0.006061424	-0.308092893	-0.039214314	-0.451045877	-0.494044138	-0.096515425	-0.070919306	1.248939402	-0.186740946	-0.090456392	-0.0954626	-0.204558731	-0.454182616	-0.003392917	NA	0.454546977	-0.614586196	0.128637584	0.240129562	-0.593447086	NA	-0.988034723	0.566869041	-0.404678376	0.229609614	-1.295145195	-0.007789391	-0.10277228	0.263458177	0.107171831	0.208713748
BT474	Luminal	-0.164522576	-0.768731806	-0.776286715	-0.887154861	0.452309186	0.135064936	NA	-0.116152382	-1.697420657	-0.000836911	-0.066922935	-0.351109215	-0.132735367	-0.567545339	-0.513986504	0.066473044	1.228607341	-0.237456867	-0.374313705	-0.187624277	-0.665319125	0.266881412	0.362251345	0.502524103	-0.383855138	-0.445018916	0.431145617	0.399293635	0.822655488	0.037462785	-0.581058956	0	0.077996756	-0.729049919	0.080981066	0.326102035	-0.574994019	0.008380477	-0.990997986	-0.297072454	-0.074592158	-0.507200392	-0.655944373	0.087380407	-0.202146724	0.086801479	-0.107171831	-0.203814319
SkBr3	Luminal	0.233302956	-0.457772547	-0.55711576	-0.885831984	-0.013867828	NA	NA	-0.360069286	-1.330317929	0.194238026	-0.01402347	-0.303600558	NA	-1.228249021	-0.265430898	-0.70900404	2.837045072	0.76712215	0.300497401	-0.141487099	-0.289635319	-0.115336718	0.164615013	-0.07054594	1.929176006	-0.489822643	-0.399066215	-0.229548114	-0.345446342	-0.630930899	-0.297715781	NA	1.276995513	-0.457074789	0.029190734	-0.021466262	-1.015862638	NA	-1.116679267	0.363155077	-0.203570955	0.036375025	-1.359859458	-0.052310278	-0.066223794	0.170297036	0.490121473	0.091681518
BT20	Basal A	-0.35031378	0.137164861	0.012661942	0.375150502	-0.266895594	NA	NA	0.221961561	0.575740595	-0.040003113	0.747636707	-0.031043701	NA	0.60454194	-0.020091197	-0.109316637	-0.028829609	0.803642703	0.42160415	0.039214314	-0.091784246	0.028208821	-0.887725918	0.149274085	1.554108523	-0.035228954	0.207658227	0.140963153	0.008960201	-0.089434192	-0.036194385	NA	0.011041362	0.67914925	-0.029190734	-0.011167638	0.728834146	NA	-1.010680825	-0.204016874	-0.041554068	0.021176428	-1.328875911	-0.006380054	-0.014986957	0.232032024	-0.963408165	0.157508696
HCC1143	Basal A	0.074890607	-0.045297634	-0.210345509	0.15304715	-1.074973245	-0.027605692	NA	0.050225546	-0.186998233	0.244268748	1.072794115	0.262534351	0	-0.166078205	0.181488397	0.280800975	0.185302049	-1.287130371	-0.12382381	0.135919316	0.091784246	-0.00035026	0.761988096	-0.516164798	0.592520867	0.372853398	-0.027181681	0.637104706	-0.085242905	0.320215753	0.13233618	0.762192118	1.123630237	0.445986886	0.068820575	-0.099820567	-1.412800788	0	2.352396778	-0.202513674	-0.150371237	0.34465819	0.355357924	0.203954879	-0.166225009	0.059996047	0.372509393	-0.015548799
HCC1806	Basal A	-0.231559133	0.417010663	0.531118385	0.562919139	-0.9996877	NA	-0.528078559	-0.088631812	-1.203752874	-0.264206871	-0.134041874	0.267615403	NA	-1.016031676	0.092121061	-0.143833576	-0.111764292	-2.531217117	0.028286089	0.451129798	-0.265608377	0.247523243	1.000970763	0.037884043	0.813601393	0.326609222	0.383774436	-0.332657408	-0.008960201	-0.044827804	0.474576278	NA	-0.582163272	-0.682056403	-0.101609147	0.072761915	0.35046129	NA	0.652940216	0.172445201	0.236171771	0.211401452	0.475588822	-0.30721842	1.367351098	0.234965607	0.667580041	0.373385231
HCC1937	Basal A	-0.113197863	0.801452388	0.564180703	0.645679742	0.765462558	NA	-0.1862363	0.234313219	2.110476684	0.178405352	0.01402347	0.031043701	NA	-0.717592823	0.020091197	-0.26982918	-0.120873767	1.446984558	0.504966621	0.129493664	-0.374402125	0.029510746	0.096515425	0.210292981	0.025309278	0.035228954	-0.268832497	0.03162448	0.221241978	-0.079479989	0.020111702	NA	-0.32407297	0.000879147	-0.048436074	0.005190186	0.145476892	NA	-0.35550978	-0.10981398	0.488838785	-0.063841318	-0.236415102	0.03168943	0.234011593	-0.059996047	1.434309167	-0.094224442
HCC70	Basal A	-0.445573299	-0.054878856	-0.016585671	0.018007358	-0.090425165	-0.08905423	-0.400285119	0.030300849	0.186998233	0.072980701	0.643251102	0.379004771	-0.203034416	-0.01435083	0.350372194	0.54497892	-0.256532795	-0.01447075	-0.265022004	0.165501175	0.838914704	-0.955893204	1.255276149	-0.626129072	-0.148623343	0.39327071	-0.04143755	1.020976509	-0.102093349	0.485892549	0.205573184	0.694197597	0.795363447	0.441021632	-0.126674613	0.261749081	-1.619345005	-0.060505522	0.628011399	0.12040896	0.122753958	-0.021176428	0.76558946	-0.079970798	-0.218932149	-0.149507764	1.202353705	-0.155617416
MB468	Basal A	-0.28427515	-0.813531606	-0.430212506	-0.798330332	-0.334920988	0	NA	-0.149029141	-2.060640845	-0.389694738	0.177335417	0.1703677	0.042196564	0.591286738	0.022231119	0.208421162	0.817342291	-0.278356243	-0.414364717	-0.063285214	1.430490097	0.198830952	1.134381628	0.142874437	-0.025309278	0.110875088	-0.183234549	0.340465859	-0.265019598	0.247899011	0.003392917	0.578441921	-0.021734054	-0.329032541	0.191892059	-0.015045595	-0.067418959	-0.326874423	-0.297974399	0.498232984	0.041554068	0.204967291	-0.013191786	0.06276157	-0.019451073	0.110437783	0.217458483	0.015548799
BT549	Basal B	-0.604311323	-0.038877382	-0.038111227	-0.018007358	0.996603898	-0.001896323	NA	0.332025088	-0.884950424	0.301555943	0.85903277	-0.512799309	0.476695351	1.056746445	-0.532343716	-0.027148767	-0.088555339	-0.006061424	-0.274964669	-0.268213738	0.974201128	-0.065799739	-1.692051011	-0.037884043	-0.990715662	-0.3525742	-0.567541283	0.43921739	-0.610956819	-0.037462785	-0.663614937	-0.42503238	-0.602640136	0.231969216	-0.179938298	-0.13631847	0.904687881	0.120092503	1.567260616	-0.430073869	0.947144115	-0.392849824	1.031854717	0.037577722	0.302122108	-0.228048135	-1.534747881	-0.053139553
HCC1395	Basal B	-0.050212084	1.329412817	1.497645496	1.555791092	-0.755604633	1.186642812	1.901418096	0.091447794	2.190597301	-0.407086416	1.002215675	-0.522240524	0.369871183	0.722027339	-0.758736669	0.110949152	0.028829609	1.503881688	0.765381261	0.3879241	0.609212637	-1.056866767	-1.798592757	-0.386775205	-1.093256628	-0.307661514	-0.548436891	-0.508442311	-0.047458244	0.066811442	-0.201029828	-0.166949765	0.455773996	0.34440431	0.079676377	-0.423242694	-1.116834756	-0.175398534	0.838280905	-0.049620077	-0.070106618	-0.282371078	0.788679712	0.006380054	0.015954639	-0.559497741	-0.425202617	0.092055455
Hs578t	Basal B	0.617745986	0.226342763	-0.012661942	0.380324045	-0.974335553	NA	0	0.265256254	1.692284501	0.09293549	2.071462065	0.448748175	NA	1.052469532	0.486817402	0.644842686	-0.366894102	-1.067406952	-0.387676852	-0.091693721	1.231115837	-0.516877375	-1.274049936	-0.341001864	-0.823544299	0.658103064	-0.362131532	-0.3550009	0.11668113	0.602327675	1.61688722	NA	-0.779607482	-0.000879147	-0.345772108	0.216368444	1.26635465	NA	-0.025817521	-0.120220755	1.163075424	-0.370117408	0.694931187	-0.243710388	3.607466194	-0.169325776	-1.281709605	-0.189827906
MB157	Basal B	0.306690347	0.047871091	-0.077157678	0.047048386	-1.000760839	NA	NA	0.632810844	1.151276105	-0.084721861	-1.516284075	0.709786345	NA	0.537586495	0.705035098	0.027148767	-0.298244221	-1.337804436	-0.533144447	0.465745231	1.200458337	0.090872856	-1.589176293	-0.180389176	-0.685559126	0.888566364	0.027181681	-0.284443686	0.586979373	0.089723173	0.718915029	NA	0.400687277	-0.238228379	0.256725315	-0.186568031	1.529246547	NA	0.423907196	-0.138551789	0.440299336	-0.153098338	-0.338779223	0.253280581	1.576408612	-0.615999212	-0.847248807	-0.0271257
MB231	Basal B	1.095525051	0.513301342	0.267525672	0.957014055	0.013867828	0.263756159	NA	0.322331699	1.536068598	-0.373747444	0.783724009	0.964784516	-0.011574693	0.292604199	0.910714366	1.039540242	-0.050296585	1.74009211	1.554315855	0.147675395	1.130206	0.350747912	-0.631902814	0.470164589	-0.984286287	1.14697426	0.158163121	-0.069687888	0.456610367	0.970355978	0.91645869	-0.281406043	-0.011041362	0.104577212	-0.106435931	-0.290476236	0.189876763	-0.469129737	0.572350403	0.049620077	1.765624554	-0.459824712	0.785683385	-0.06794421	3.831054278	0.061257503	-1.560839305	0.110720328
MB436	Basal B	0.498698715	0.038877382	0.066026857	-0.368742538	0.532359513	NA	-0.277537589	-0.249248824	1.153208398	0.000836911	-0.176378109	0.197237061	NA	0.993253736	0.180986192	0.999986303	-0.601239943	1.14368787	0.515754422	0.328797454	0.76745327	-0.231285096	-1.82459572	-0.095125787	-0.848372894	0.36109725	0.209692863	-0.700114024	-0.765729247	0.900672261	0.011465942	NA	-0.37187631	0.210693962	0.724675937	0.067652352	0.794999796	NA	1.744542453	-0.371714549	-0.201578123	0.149785622	-0.572284976	0.463736054	1.514999157	0.467266023	-1.295377965	-0.02669796
[truncated: 5,000 more columns]
