# Supplementary material for: FlexStat: combinatory differentially expressed protein extraction
Source: Bioinform Adv. 2024 Apr 11;4(1):vbae056. doi: 10.1093/bioadv/vbae056 (PMC11055397; doi:10.1093/bioadv/vbae056)
Supplement: vbae056_Supplementary_Data [file vbae056_supplementary_data.zip › Supplementary_Data/Revised-Supplementary Data/Supplementary_dataset10.xlsx]

## Sheet: Index
index	combination
A	Tumor vs Normal

## Sheet: A
Combination	Gene	logFC	AveExpr	t	P.Value	adj.P.Val	B
Tumor vs Normal	OGN	-3.5447	-0.8293	-15.865	0	0	57.0258
Tumor vs Normal	MFAP4	-3.1036	-0.5989	-10.196	0	0	29.0592
Tumor vs Normal	MUSTN1	-3.1003	-0.9999	-11.6126	0	0	36.2899
Tumor vs Normal	SYNM	-3.0397	-0.6831	-18.4178	0	0	68.4265
Tumor vs Normal	DCN	-2.962	-0.2604	-11.3525	0	0	34.9684
Tumor vs Normal	CPA3	-2.9436	-0.2744	-11.9084	0	0	37.7875
Tumor vs Normal	COL21A1	-2.7777	-1.0338	-10.5826	0	0	30.1909
Tumor vs Normal	CAV3	-2.7252	0.2084	-12.4718	0	0	40.6237
Tumor vs Normal	ASPN	-2.6999	-0.3443	-12.0273	0	0	38.3883
Tumor vs Normal	CD34	-2.6822	-0.0864	-14.9435	0	0	52.7033
Tumor vs Normal	HSPB6	-2.6715	-0.4031	-16.8737	0	0	61.6331
Tumor vs Normal	FHL1	-2.6709	-1.1679	-13.2486	0	0	44.4891
Tumor vs Normal	CAV1	-2.6628	0.2095	-12.4791	0	0	40.6599
Tumor vs Normal	APCS	-2.6183	-0.6067	-12.8649	0	0	42.5867
Tumor vs Normal	ELN	-2.6113	-0.3663	-9.7373	0	0	26.711
Tumor vs Normal	TPSAB1	-2.6104	-0.1653	-12.2452	0	0	39.4862
Tumor vs Normal	PGM5	-2.6082	-0.2362	-15.8423	0	0	56.9206
Tumor vs Normal	CNN1	-2.605	-0.6221	-12.0744	0	0	38.6256
Tumor vs Normal	ABI3BP	-2.587	-0.1352	-12.9658	0	0	43.0882
Tumor vs Normal	ADH1C	-2.578	-0.4066	-8.6942	0	0	21.3977
Tumor vs Normal	CMA1	-2.5617	-0.3173	-10.4645	0	0	30.434
Tumor vs Normal	SOD3	-2.4877	-0.2632	-15.5288	0	0	55.4611
Tumor vs Normal	ADH1A	-2.4516	-0.5316	-8.5445	0	0	20.6412
Tumor vs Normal	CAVIN1	-2.4507	-0.0491	-13.5949	0	0	46.1932
Tumor vs Normal	EHD2	-2.4378	-0.0315	-13.7513	0	0	46.9588
Tumor vs Normal	ADH1B	-2.4343	-0.5162	-8.4341	0	0	20.0851
Tumor vs Normal	PRELP	-2.4223	-0.2753	-9.5468	0	0	25.7365
Tumor vs Normal	SYNPO2	-2.4204	-0.3877	-14.6082	0	0	51.1045
Tumor vs Normal	OLFML1	-2.4153	-0.1437	-11.4227	0	0	35.3254
Tumor vs Normal	ABCA8	-2.4149	-0.1218	-15.2093	0	0	53.961
Tumor vs Normal	LUM	-2.3983	-0.2936	-9.694	0	0	26.4892
Tumor vs Normal	NEGR1	-2.3734	-0.0994	-11.7407	0	0	35.8368
Tumor vs Normal	DPT	-2.3612	-0.3626	-12.304	0	0	39.7818
Tumor vs Normal	TIMP3	-2.3596	-0.3177	-12.1294	0	0	38.9029
Tumor vs Normal	TPSD1	-2.3355	-0.0692	-11.7466	0	0	36.9689
Tumor vs Normal	CAVIN2	-2.3305	-0.0116	-15.7355	0	0	56.4251
Tumor vs Normal	WISP2	-2.3089	-0.354	-8.4307	0	0	19.624
Tumor vs Normal	CDH13	-2.3079	-0.138	-14.8779	0	0	52.3918
Tumor vs Normal	TNFAIP8L3	-2.2994	-0.1683	-13.5983	0	0	46.2098
Tumor vs Normal	PLA2G2A	-2.2751	-0.3613	-8.5119	0	0	20.477
Tumor vs Normal	TNXB	-2.2666	-0.3282	-10.7602	0	0	31.9465
Tumor vs Normal	HBA1	-2.2512	-0.5743	-6.8221	0	0	12.1777
Tumor vs Normal	HBE1	-2.2455	-0.4784	-6.716	0	0	11.6768
Tumor vs Normal	STEAP4	-2.2436	0.0797	-12.938	0	0	42.95
Tumor vs Normal	HSPB7	-2.2244	-0.7316	-10.7392	0	0	30.9587
Tumor vs Normal	HBG1	-2.2244	-0.4539	-6.7699	0	0	11.9311
Tumor vs Normal	EMP1	-2.2199	-0.1799	-7.3484	0	0	14.3928
Tumor vs Normal	HBG2	-2.2184	-0.4491	-6.7828	0	0	11.9921
Tumor vs Normal	PRSS3	-2.2099	-0.5356	-9.3304	0	0	24.6317
Tumor vs Normal	X	-51.5	52	-9.6622	0	0	26.3268
Tumor vs Normal	OGN	-3.5447	-0.8293	-15.865	0	0	57.0258
Tumor vs Normal	MFAP4	-3.1036	-0.5989	-10.196	0	0	29.0592
Tumor vs Normal	MUSTN1	-3.1003	-0.9999	-11.6126	0	0	36.2899
Tumor vs Normal	SYNM	-3.0397	-0.6831	-18.4178	0	0	68.4265
Tumor vs Normal	DCN	-2.962	-0.2604	-11.3525	0	0	34.9684
Tumor vs Normal	CPA3	-2.9436	-0.2744	-11.9084	0	0	37.7875
Tumor vs Normal	COL21A1	-2.7777	-1.0338	-10.5826	0	0	30.1909
Tumor vs Normal	CAV3	-2.7252	0.2084	-12.4718	0	0	40.6237
Tumor vs Normal	ASPN	-2.6999	-0.3443	-12.0273	0	0	38.3883
Tumor vs Normal	CD34	-2.6822	-0.0864	-14.9435	0	0	52.7033
Tumor vs Normal	HSPB6	-2.6715	-0.4031	-16.8737	0	0	61.6331
Tumor vs Normal	FHL1	-2.6709	-1.1679	-13.2486	0	0	44.4891
Tumor vs Normal	CAV1	-2.6628	0.2095	-12.4791	0	0	40.6599
Tumor vs Normal	APCS	-2.6183	-0.6067	-12.8649	0	0	42.5867
Tumor vs Normal	ELN	-2.6113	-0.3663	-9.7373	0	0	26.711
Tumor vs Normal	TPSAB1	-2.6104	-0.1653	-12.2452	0	0	39.4862
Tumor vs Normal	PGM5	-2.6082	-0.2362	-15.8423	0	0	56.9206
Tumor vs Normal	CNN1	-2.605	-0.6221	-12.0744	0	0	38.6256
Tumor vs Normal	ABI3BP	-2.587	-0.1352	-12.9658	0	0	43.0882
Tumor vs Normal	ADH1C	-2.578	-0.4066	-8.6942	0	0	21.3977
Tumor vs Normal	CMA1	-2.5617	-0.3173	-10.4645	0	0	30.434
Tumor vs Normal	SOD3	-2.4877	-0.2632	-15.5288	0	0	55.4611
Tumor vs Normal	ADH1A	-2.4516	-0.5316	-8.5445	0	0	20.6412
Tumor vs Normal	CAVIN1	-2.4507	-0.0491	-13.5949	0	0	46.1932
Tumor vs Normal	EHD2	-2.4378	-0.0315	-13.7513	0	0	46.9588
Tumor vs Normal	ADH1B	-2.4343	-0.5162	-8.4341	0	0	20.0851
Tumor vs Normal	PRELP	-2.4223	-0.2753	-9.5468	0	0	25.7365
Tumor vs Normal	SYNPO2	-2.4204	-0.3877	-14.6082	0	0	51.1045
Tumor vs Normal	OLFML1	-2.4153	-0.1437	-11.4227	0	0	35.3254
Tumor vs Normal	ABCA8	-2.4149	-0.1218	-15.2093	0	0	53.961
Tumor vs Normal	LUM	-2.3983	-0.2936	-9.694	0	0	26.4892
Tumor vs Normal	NEGR1	-2.3734	-0.0994	-11.7407	0	0	35.8368
Tumor vs Normal	DPT	-2.3612	-0.3626	-12.304	0	0	39.7818
Tumor vs Normal	TIMP3	-2.3596	-0.3177	-12.1294	0	0	38.9029
Tumor vs Normal	TPSD1	-2.3355	-0.0692	-11.7466	0	0	36.9689
Tumor vs Normal	CAVIN2	-2.3305	-0.0116	-15.7355	0	0	56.4251
Tumor vs Normal	WISP2	-2.3089	-0.354	-8.4307	0	0	19.624
Tumor vs Normal	CDH13	-2.3079	-0.138	-14.8779	0	0	52.3918
Tumor vs Normal	TNFAIP8L3	-2.2994	-0.1683	-13.5983	0	0	46.2098
Tumor vs Normal	PLA2G2A	-2.2751	-0.3613	-8.5119	0	0	20.477
Tumor vs Normal	TNXB	-2.2666	-0.3282	-10.7602	0	0	31.9465
Tumor vs Normal	HBA1	-2.2512	-0.5743	-6.8221	0	0	12.1777
Tumor vs Normal	HBE1	-2.2455	-0.4784	-6.716	0	0	11.6768
Tumor vs Normal	STEAP4	-2.2436	0.0797	-12.938	0	0	42.95
Tumor vs Normal	HSPB7	-2.2244	-0.7316	-10.7392	0	0	30.9587
Tumor vs Normal	HBG1	-2.2244	-0.4539	-6.7699	0	0	11.9311
Tumor vs Normal	EMP1	-2.2199	-0.1799	-7.3484	0	0	14.3928
Tumor vs Normal	HBG2	-2.2184	-0.4491	-6.7828	0	0	11.9921
Tumor vs Normal	PRSS3	-2.2099	-0.5356	-9.3304	0	0	24.6317
