# Supplementary material for: FlexStat: combinatory differentially expressed protein extraction
Source: Bioinform Adv. 2024 Apr 11;4(1):vbae056. doi: 10.1093/bioadv/vbae056 (PMC11055397; doi:10.1093/bioadv/vbae056)
Supplement: vbae056_Supplementary_Data [file vbae056_supplementary_data.zip › Supplementary_Data/Revised-Supplementary Data/Supplementary_dataset3.csv]

Sample	Condition	O76070	P01344	P01579	P00709	P41159	P00918	P01112	Q15843	P10636	P04040	P12081	P02144	P15559	Q06830	P02768	P01375	P06732	P05413	P02788	P02787	P00167	P00441	P09211	P01031	P06396	P99999	P01133	O00762	P10599	P62979	P55957	P01127	P62937	P51965	P61769	P02753	P63279	P16083	P02741	P01966	P01008	P61626	P63165	P08758	P10145	P68871	P00915	P08263
A1 (log)	A	28.4093	27.3634	27.4046	27.1375	28.2265	28.0441	26.9536	25.8749	29.2647	29.7079	28.7969	27.4309	27.4422	28.1857	29.8461	28.3338	28.8598	27.3039	29.991	29.1926	27.7759	26.5761	26.3848	26.2539	29.4061	26.5161	24.8412	28.515	25.7435	25.0645	27.9058	26.9927	27.1414	26.2089	26.1714	25.9269	26.3766	28.8352	26.55	24.8776	28.7781	27.6081	27.8921	28.9338	26.2364	28.0204	27.536	26.1756
A2 (log)	A	28.4571	27.3992	27.366	27.0455	28.144	28.0656	27.1533	25.6757	29.3168	29.6987	28.8339	27.4639	27.4486	28.2873	29.9038	28.3519	28.8978	27.4669	29.9647	29.1322	27.7305	26.5309	26.0768	26.1237	29.3414	26.474	24.9231	28.4535	25.5902	25.1296	27.9581	27.0752	26.9434	26.2791	26.1958	25.9823	26.5599	28.783	26.1955	24.5865	28.8451	27.5635	27.8502	28.962	26.645	27.9477	27.5926	26.2464
A3 (log)	A	28.4079	27.4749	27.3746	27.0754	28.2282	28.0349	27.1531	25.4906	29.2429	29.8278	28.7789	27.5381	27.5988	28.1245	29.8896	28.3996	28.8694	27.6404	29.9373	29.1461	27.7219	26.5501	26.3778	26.2428	29.3476	26.6095	24.7606	28.5824	25.6377	24.9955	27.8985	27.1024	27.0771	26.1772	26.3368	26.0178	26.6012	28.8401	26.1911	24.8606	28.8007	27.6144	27.9317	28.869	26.5949	28.0002	27.5489	26.47
B1 (log)	B	24.2764	24.6298	23.6266	22.8383	24.4721	24.1669	23.4578	22.0116	25.9277	24.9581	24.4222	24.1485	23.6527	23.8224	25.7762	24.9581	24.6027	23.9493	25.3316	24.6512	23.8352	24.086	22.0116	22.0116	25.0856	22.0116	22.0116	25.6613	22.0116	21.8203	22.8932	22.0116	22.0116	22.0116	22.0116	23.7601	22.0116	23.6075	22.0116	22.0116	22.0116	22.0116	22.0116	22.0116	22.0116	22.0116	26.172	22.0116
B2 (log)	B	24.282	24.7318	23.4383	23.0267	24.7233	24.5198	23.764	21.7826	25.5643	25.4564	24.9855	23.7261	24.1585	24.43	26.2516	24.3512	25.0692	24.0425	25.8393	25.1595	23.1131	23.8423	22.7098	22.7941	25.9123	23.0101	21.2633	24.8875	22.6009	21.8775	24.2054	23.4052	22.7538	23.2561	23.0169	23.9609	23.3789	25.19	22.8024	21.5976	24.4639	24.4287	24.1825	24.8459	24.141	24.8444	23.0349	25.1314
B3 (log)	B	24.2039	24.6588	23.6778	22.7572	24.6629	24.4695	23.6991	21.9482	25.5549	25.5225	24.8566	23.6476	23.724	24.2954	26.3585	24.7432	25.2554	23.5443	26.0482	25.3434	23.6905	23.5607	22.1919	22.3462	25.7895	22.4533	21.3512	25.003	22.8312	22.6858	24.138	23.2327	23.5684	23.1307	23.3539	23.0138	23.4233	25.5405	23.7465	20.2865	24.4176	22.8632	24.1687	24.6313	23.1527	25.0022	23.8177	24.539
[truncated: 840 more columns]
