# Supplementary material for: FlexStat: combinatory differentially expressed protein extraction
Source: Bioinform Adv. 2024 Apr 11;4(1):vbae056. doi: 10.1093/bioadv/vbae056 (PMC11055397; doi:10.1093/bioadv/vbae056)
Supplement: vbae056_Supplementary_Data [file vbae056_supplementary_data.zip › Supplementary_Data/Revised-Supplementary Data/Supplementary_dataset4.xlsx]

## Sheet: Index
index

## Sheet: A
Combination

## Sheet: B
Combination

## Sheet: C
Combination

## Sheet: D
Combination

## Sheet: E
Combination

## Sheet: F
Combination

## Sheet: G
Combination

## Sheet: H
Combination

## Sheet: I
Combination

[truncated: 4 more sheets: J, K, L, M]
