# Supplementary material for: FlexStat: combinatory differentially expressed protein extraction
Source: Bioinform Adv. 2024 Apr 11;4(1):vbae056. doi: 10.1093/bioadv/vbae056 (PMC11055397; doi:10.1093/bioadv/vbae056)
Supplement: vbae056_Supplementary_Data [file vbae056_supplementary_data.zip › Supplementary_Data/Revised-Supplementary Data/Supplementary_dataset5.csv]

name	Class	AAAS	ABCB7	ABCC1	ABCD1	ABCD3	ABCF1	ABCF2	ABCF3	ABHD12	ABHD16A	ABI1	ABLIM1	ACAA2	ACACA	ACAD10	ACADM	ACAT1	ACAT2	ACO2	ACOT9	ACOX1	ACP1	ACSF3	ACSL3	ACSL4	ACTA1	ACTG1	ACTL6A	ACTL6A.1	ACTL8	ACTN1	ACTN4	ACTR1A	ACTR2	ACTR5	ACTR8	ACYP1	ADAM9	ADAR	ADCK3	ADCK4	ADPGK	ADRBK1	ADRM1	ADSL	AES	AFF1	AFF4
Ubi4_1	Ubi4	26.17330638	26.30852157	23.00850691	26.00805616	28.45648128	24.53477837	27.82537971	23.18032135	27.96308158	23.93251563	23.06366569	26.73302105	26.40909534	25.84118061	26.04308531	26.28421824	27.52435339	22.55549543	24.59357972	26.53142743	26.81264412	25.43129048	26.16855364	29.38743646	27.77881295	26.78003062	31.21662114	26.95431726	22.84963615	24.43880381	28.80081526	32.13929453	23.98996485	23.98219887	23.45640925	23.36628613	26.59910941	25.51115667	22.61458764	24.58591377	23.16862446	23.8886662	23.15082735	23.65188824	27.26195823	23.9255781	27.18038781	29.63701656
Ubi4_2	Ubi4	26.1931927	26.03183399	23.02180029	25.97415515	27.94876108	24.96070046	27.85566909	22.7758435	27.77561182	23.76179243	23.41770622	26.46265677	26.26818469	25.60516523	26.23057419	26.32855456	27.6749519	22.52792506	24.24997712	27.51232991	26.68922399	25.17447205	26.38744054	29.27065781	27.67905307	27.18515873	31.31808761	27.19232775	22.60282219	24.17347058	28.80258214	32.15894169	24.84604885	23.36014606	23.01443955	22.86539589	26.70972334	25.73379858	22.76592823	25.61030221	22.65903425	23.83437398	22.50379807	23.71349322	27.28490733	24.63589805	27.84205893	29.49909709
Ubi4_3	Ubi4	25.87560752	26.42105863	22.7202557	25.98365607	28.45096923	24.4503134	27.86525776	22.71684453	28.15028457	23.08178722	24.69850004	27.04744771	25.95142585	25.41983498	25.5624277	26.34742685	27.60560881	22.70620333	24.59270893	27.14213557	26.92609633	27.30567369	26.15067338	29.24529648	27.6941022	23.17351136	31.29020394	27.24450278	22.76818603	24.62256888	28.90157634	32.09633835	22.66089998	23.73554948	22.33515172	24.95348433	27.02988846	25.41887518	22.88740921	24.87060533	22.90175889	23.74053839	23.38103799	23.90130977	27.46061022	24.82770825	27.69280214	29.6883285
Ubi6_1	Ubi6	25.67342472	26.01686742	23.67298896	26.22090678	28.22793246	24.90628245	27.6473899	23.01589695	28.32173989	23.03154815	24.16661091	27.02393265	25.43260227	25.13662414	26.01125486	26.22778412	27.30711527	22.94278641	23.98580133	27.24717911	26.38112726	26.80800415	26.07529058	29.52668423	27.79204055	27.37256515	31.19664329	27.09457621	22.62873376	24.35476064	28.74059461	32.16905494	24.37278317	22.91439763	23.09183316	25.51121942	26.72543984	25.64696007	22.37408919	25.1811248	23.46935981	22.93870707	22.9292157	24.2933601	27.61053162	22.87508266	27.71984736	29.80312781
Ubi6_2	Ubi6	26.13952433	25.9145331	23.99256077	26.21626997	27.98232514	24.35023727	27.81937981	23.31095676	28.04980679	22.93683119	25.00416455	26.5759855	24.23900547	25.66283084	23.41713183	26.25736774	27.09594737	22.94145001	24.46589242	27.52637466	26.41471819	25.76833176	26.00785569	29.33112738	27.83191627	22.52660656	31.23867574	26.74349682	22.58402222	24.66345158	28.79258683	32.16803962	24.45302496	23.89682519	22.49077781	24.92936202	26.57653489	24.86006693	22.79904752	25.20387773	22.10799491	22.51878583	22.78655317	25.13796188	27.11526544	23.30968088	27.8627045	29.6315344
Ubi6_3	Ubi6	26.15919431	26.47540662	22.62964558	25.86967313	27.92015554	24.3402567	27.86920381	22.8596679	28.19347697	22.87010144	22.85273645	26.57572926	25.35997703	25.66577484	23.03186272	26.04523325	27.18425785	22.72318259	24.63435128	27.01577004	26.278201	26.7054051	25.61296074	29.30800078	27.42422497	27.91345395	31.25298317	26.95493149	23.21519087	24.83895074	28.83006735	31.94510111	24.42730749	23.99306605	22.68163765	25.21965504	26.83859996	25.17040604	23.18224093	25.06831429	22.62999321	22.87268404	22.85986134	23.68377454	27.04798695	23.00827319	27.40121048	29.64552046
Ctrl_1	Control	25.87132367	25.89051397	23.95625697	25.80167175	28.42398477	24.96273453	27.92284894	22.42392772	28.19140959	23.24561993	24.41857109	26.70189768	25.64851676	25.44987228	24.3115552	25.90506804	27.22613169	23.75430748	24.65141565	26.85095349	25.26328469	26.22471008	25.77911456	29.53311918	27.8293319	27.90287087	31.63639669	27.22444805	24.91885226	23.90989471	28.76219426	32.32479071	24.37707619	23.81423796	22.79440819	25.76121399	26.45271932	26.00279168	23.99372705	24.91662967	23.12966265	23.45501843	22.75304159	22.72587135	28.08022314	22.7998237	27.86458954	29.93081496
Ctrl_2	Control	25.99974604	25.9200638	23.88277107	26.09440905	28.65370341	25.20555236	28.03425226	22.44665231	28.36216047	22.5438281	24.30093603	26.86895256	25.49241345	25.15171491	24.39843847	26.26337911	27.23308278	24.55792951	24.29746066	27.26555074	25.39590566	26.20549673	26.37803392	29.51419891	27.7153616	27.40416956	31.40013467	27.2310803	24.57554082	23.65980648	28.90967015	32.42505759	24.52579584	23.08135253	22.3127934	25.59418667	26.52990374	26.2544805	23.72603949	25.01962509	22.36755874	23.51302696	22.42879535	22.4202082	28.20673857	22.10962873	27.76338757	30.16393791
Ctrl_3	Control	25.97898508	26.33708115	23.73780779	25.97039411	28.71281932	24.80071157	27.81454878	22.44248007	28.39930185	22.35789812	24.50500656	26.96250031	25.27447834	24.8819074	23.9042302	26.05612702	27.14814004	24.53983723	24.31806282	26.69364803	26.2241165	26.47928765	25.96705187	29.45022978	27.88994339	27.63323921	31.3504262	27.23115603	24.91270669	23.80572647	28.73084069	32.14752295	24.15051117	22.96036679	22.66732766	25.7003275	26.46010675	26.36989133	23.90035211	24.2611531	22.08441745	23.52061815	22.55486432	22.56095715	28.17603648	22.35671305	28.05314822	30.09272264
Ubi1_1	Ubi1	26.02787927	26.07241248	24.06097531	25.94531802	28.31446768	24.61046754	27.97003184	22.85878421	28.22013213	23.02834506	24.30450756	26.80512534	25.95416457	25.19816451	26.0006945	26.13229721	26.77796589	22.84246327	24.68002104	26.88226761	25.26367884	26.28159103	26.44313257	29.60533698	27.82155553	26.4301746	31.33466279	26.92019614	24.87165418	23.86322959	28.8387012	32.44949744	24.06590564	22.95504625	22.40338489	25.44982752	26.30015554	25.51764306	23.52842878	24.96702607	22.70188169	23.30297715	22.84730573	22.84587292	27.57245845	22.45493134	27.86174195	29.99043421
Ubi1_2	Ubi1	25.68799836	26.50214843	23.83998465	26.36448408	28.52795028	24.53076286	27.61423499	22.48526351	28.30061608	22.39119898	24.21070677	27.02698712	25.50785346	24.67322473	25.00486138	26.35756576	27.02809339	22.30840791	24.47045054	27.4458101	26.50386708	26.34808273	25.98414777	29.43262863	27.80088248	27.87978403	31.26113762	27.4080674	22.82803792	24.22088223	28.73188081	32.40172251	24.34758656	22.77856482	22.68780237	25.62396982	26.09528801	25.65878402	23.8111756	24.84008544	23.12396478	23.50168659	22.68825139	22.87880558	27.45241775	22.05327779	27.87757629	30.03515355
Ubi1_3	Ubi1	26.00317682	26.2844015	24.05793647	26.19885065	28.63324272	24.73912077	27.7927874	22.1687154	27.991743	22.9501098	23.71454589	27.1477363	25.45594743	24.70267903	24.9982861	25.83690902	26.99179943	22.67051091	23.8431284	27.06088749	26.19169504	26.531809	26.37896729	29.34025474	27.77774461	25.89019839	31.13842417	27.11639884	23.66715993	23.68268139	28.93722358	32.20984792	23.72967672	23.57421637	22.21617055	25.7922172	26.42765709	25.77064428	23.3443269	24.88490854	23.03969195	23.36678175	22.79786735	22.4390585	27.59322184	22.81492226	28.06711434	29.99453392
[truncated: 1,851 more columns]
