# Supplementary material for: FlexStat: combinatory differentially expressed protein extraction
Source: Bioinform Adv. 2024 Apr 11;4(1):vbae056. doi: 10.1093/bioadv/vbae056 (PMC11055397; doi:10.1093/bioadv/vbae056)
Supplement: vbae056_Supplementary_Data [file vbae056_supplementary_data.zip › Supplementary_Data/Revised-Supplementary Data/Supplementary_dataset6.xlsx]

## Sheet: Index
index

## Sheet: A
Combination
