# Supplementary material for: FlexStat: combinatory differentially expressed protein extraction
Source: Bioinform Adv. 2024 Apr 11;4(1):vbae056. doi: 10.1093/bioadv/vbae056 (PMC11055397; doi:10.1093/bioadv/vbae056)
Supplement: vbae056_Supplementary_Data [file vbae056_supplementary_data.zip › Supplementary_Data/Revised-Supplementary Data/Supplementary_dataset7.csv]

	protein	class	patient_id	histological_type	P09110	P05166	Q96RP9	Q15417	Q96FQ6	P62820	P27169	Q9UL46	P08237	P04040	Q8WYA6	Q9H0W9	P31948	O94901	Q99714	Q15833	P08195	P26038	P09104	P07148	Q96Q11	O15083	Q15911	Q9BUR5	Q9UJ83	Q8WUM4	P53597	O00186	Q8N335	P08621	Q969V6	P08311	Q9UKU7	Q86X76	P05162	P23946	P01834	P14868	Q9H773	Q14980	O75390	Q96EM0	Q9Y4G6	P68400	Q02928
1	kidneyTisue1	Normal	patient_1	non-tumorous	1.12012940422905	0.960880911367948	0.829856613214282	0.829856613214282	0.522520213616701	0.678762599450415	0.540381474255458	0.486017938879505	0.746709502277758	1.12012940422905	0.746709502277758	1.08507484071959	0.61699606252835	1.03206058701912	0.801933518393069	0.678762599450415	0.865865379237284	0.644033685031474	0.57301298994419	1.19073084018974	0.774321510335414	0.697270082514593	0.602389653761258	0.995200607861297	1.12012940422905	0.587783244994165	1.19073084018974	0.661398142240945	0.894263520017336	0.587783244994165	0.57301298994419	0.678762599450415	1.01363059744021	0.865865379237284	0.715777565578772	0.774321510335414	0.661398142240945	0.342473615523943	0.697270082514593	0.587783244994165	0.678762599450415	1.12012940422905	0.504269076248103	0.630514873779912	0.960880911367948
2	kidneyTisue2	Tumor	patient_1	clear cell RCC	0.715777565578772	0.678762599450415	0.504269076248103	0.470631330449429	0.995200607861297	0.678762599450415	1.08507484071959	0.92878315327126	0.558242734894215	0.587783244994165	0.746709502277758	0.486017938879505	0.678762599450415	0.678762599450415	0.644033685031474	1.12012940422905	0.746709502277758	1.16738852324129	0.960880911367948	0.746709502277758	0.774321510335414	0.697270082514593	0.602389653761258	0.504269076248103	0.470631330449429	0.342473615523943	0.522520213616701	1.16738852324129	0.486017938879505	0.715777565578772	1.12012940422905	0.678762599450415	0.746709502277758	0.399364859988793	0.470631330449429	0.774321510335414	1.16738852324129	0.801933518393069	0.697270082514593	0.427304791004073	0.587783244994165	1.19073084018974	0.746709502277758	1.16738852324129	0.61699606252835
3	kidneyTisue3	Normal	patient_2	non-tumorous	0.960880911367948	1.03206058701912	0.894263520017336	0.470631330449429	0.522520213616701	0.678762599450415	1.16738852324129	0.715777565578772	0.865865379237284	0.894263520017336	0.746709502277758	0.894263520017336	0.715777565578772	0.678762599450415	0.865865379237284	0.746709502277758	0.894263520017336	1.03206058701912	0.57301298994419	0.960880911367948	0.774321510335414	0.697270082514593	0.865865379237284	0.801933518393069	1.16738852324129	1.12012940422905	0.865865379237284	0.661398142240945	1.16738852324129	0.558242734894215	0.829856613214282	1.03206058701912	1.12012940422905	0.558242734894215	0.829856613214282	0.774321510335414	1.05856771386935	0.522520213616701	0.697270082514593	0.427304791004073	0.995200607861297	0.630514873779912	0.865865379237284	0.630514873779912	0.61699606252835
4	kidneyTisue4	Tumor	patient_2	clear cell RCC	0.558242734894215	0.370919237756368	0.504269076248103	0.470631330449429	1.16738852324129	0.678762599450415	0.746709502277758	1.16738852324129	0.558242734894215	0.342473615523943	0.746709502277758	0.399364859988793	1.16738852324129	0.678762599450415	0.399364859988793	0.960880911367948	0.644033685031474	0.829856613214282	1.12012940422905	0.540381474255458	0.774321510335414	1.12012940422905	1.03206058701912	0.678762599450415	0.470631330449429	0.61699606252835	0.399364859988793	0.661398142240945	0.486017938879505	1.16738852324129	0.57301298994419	0.678762599450415	0.558242734894215	0.587783244994165	0.470631330449429	0.774321510335414	0.746709502277758	0.894263520017336	0.697270082514593	0.829856613214282	1.19073084018974	0.630514873779912	0.504269076248103	0.630514873779912	0.61699606252835
5	kidneyTisue5	Normal	patient_3	non-tumorous	1.16738852324129	1.16738852324129	1.08507484071959	0.470631330449429	0.522520213616701	0.678762599450415	0.540381474255458	0.455244722019352	0.978040759614623	0.92878315327126	0.746709502277758	0.829856613214282	0.587783244994165	1.19073084018974	1.16738852324129	0.829856613214282	1.12012940422905	0.399364859988793	0.57301298994419	0.995200607861297	0.774321510335414	0.697270082514593	0.92878315327126	1.10260212247432	1.01363059744021	0.746709502277758	1.12012940422905	0.661398142240945	1.03206058701912	0.522520213616701	0.960880911367948	0.678762599450415	1.19073084018974	0.995200607861297	0.995200607861297	0.774321510335414	0.399364859988793	0.455244722019352	0.697270082514593	0.644033685031474	0.92878315327126	0.630514873779912	1.03206058701912	0.630514873779912	1.03206058701912
6	kidneyTisue6	Tumor	patient_3	clear cell RCC	0.61699606252835	0.522520213616701	0.504269076248103	1.12012940422905	0.92878315327126	0.678762599450415	0.829856613214282	1.12012940422905	0.558242734894215	0.801933518393069	0.746709502277758	0.558242734894215	0.92878315327126	0.678762599450415	0.522520213616701	0.399364859988793	0.470631330449429	0.960880911367948	0.92878315327126	0.540381474255458	0.774321510335414	0.697270082514593	1.16738852324129	0.504269076248103	0.644033685031474	0.486017938879505	0.644033685031474	1.03206058701912	0.644033685031474	0.801933518393069	0.995200607861297	1.16738852324129	0.558242734894215	0.644033685031474	0.894263520017336	0.774321510335414	0.661398142240945	0.865865379237284	0.697270082514593	0.894263520017336	0.486017938879505	0.630514873779912	0.504269076248103	0.630514873779912	0.61699606252835
7	kidneyTisue11	Normal	patient_6	non-tumorous	0.995200607861297	1.08507484071959	1.19073084018974	0.587783244994165	0.678762599450415	0.678762599450415	0.540381474255458	0.61699606252835	1.08507484071959	1.16738852324129	0.746709502277758	0.92878315327126	0.486017938879505	1.08507484071959	1.05856771386935	0.522520213616701	1.16738852324129	0.801933518393069	0.57301298994419	1.10260212247432	0.774321510335414	0.697270082514593	0.894263520017336	1.16738852324129	0.715777565578772	0.678762599450415	1.03206058701912	0.661398142240945	0.829856613214282	0.630514873779912	0.57301298994419	0.678762599450415	0.865865379237284	1.03206058701912	0.865865379237284	0.774321510335414	0.455244722019352	0.399364859988793	0.697270082514593	0.427304791004073	0.715777565578772	0.630514873779912	1.19073084018974	0.630514873779912	1.08507484071959
8	kidneyTisue12	Tumor	patient_6	clear cell RCC	0.399364859988793	0.746709502277758	0.644033685031474	0.960880911367948	0.522520213616701	0.678762599450415	1.19073084018974	1.08507484071959	0.558242734894215	0.644033685031474	0.746709502277758	0.746709502277758	0.960880911367948	0.678762599450415	0.678762599450415	0.678762599450415	0.470631330449429	0.61699606252835	0.865865379237284	0.540381474255458	0.774321510335414	0.697270082514593	0.602389653761258	0.644033685031474	0.470631330449429	0.829856613214282	0.558242734894215	1.08507484071959	0.486017938879505	0.944832032319604	1.19073084018974	1.19073084018974	0.558242734894215	0.829856613214282	1.19073084018974	0.774321510335414	0.894263520017336	0.995200607861297	1.12012940422905	1.05856771386935	0.522520213616701	0.630514873779912	0.644033685031474	0.978040759614623	0.61699606252835
9	kidneyTisue13	Normal	patient_7	non-tumorous	0.894263520017336	1.12012940422905	1.12012940422905	0.801933518393069	0.746709502277758	0.678762599450415	0.540381474255458	0.644033685031474	1.12012940422905	0.960880911367948	0.746709502277758	1.16738852324129	0.644033685031474	0.678762599450415	0.92878315327126	0.558242734894215	0.995200607861297	0.960880911367948	0.57301298994419	0.865865379237284	0.774321510335414	0.697270082514593	0.602389653761258	0.829856613214282	0.847860996225783	1.03206058701912	0.894263520017336	0.661398142240945	0.960880911367948	0.746709502277758	0.911523336644298	0.678762599450415	0.829856613214282	0.92878315327126	0.801933518393069	0.774321510335414	0.960880911367948	0.61699606252835	0.697270082514593	0.522520213616701	0.865865379237284	1.03206058701912	0.995200607861297	0.630514873779912	0.894263520017336
10	kidneyTisue14	Tumor	patient_7	clear cell RCC	0.399364859988793	0.715777565578772	0.504269076248103	1.19073084018974	1.12012940422905	0.678762599450415	0.960880911367948	0.960880911367948	0.558242734894215	0.522520213616701	0.746709502277758	0.644033685031474	1.03206058701912	0.678762599450415	0.342473615523943	0.399364859988793	0.470631330449429	0.88006444962731	1.16738852324129	0.540381474255458	0.774321510335414	0.697270082514593	0.602389653761258	0.504269076248103	0.678762599450415	0.92878315327126	0.587783244994165	0.661398142240945	0.678762599450415	0.399364859988793	0.911523336644298	0.678762599450415	0.558242734894215	1.08507484071959	0.960880911367948	0.774321510335414	1.05856771386935	1.08507484071959	0.697270082514593	1.12012940422905	0.342473615523943	0.630514873779912	0.678762599450415	0.630514873779912	0.61699606252835
11	kidneyTisue15	Normal	patient_8	non-tumorous	0.829856613214282	0.92878315327126	0.801933518393069	0.644033685031474	0.715777565578772	0.678762599450415	0.865865379237284	0.678762599450415	0.894263520017336	0.746709502277758	0.746709502277758	0.960880911367948	0.522520213616701	0.678762599450415	0.960880911367948	0.678762599450415	0.829856613214282	0.558242734894215	0.57301298994419	0.801933518393069	0.774321510335414	0.697270082514593	0.602389653761258	1.10260212247432	1.01363059744021	1.08507484071959	0.960880911367948	0.661398142240945	0.801933518393069	0.399364859988793	1.08507484071959	0.678762599450415	0.894263520017336	0.894263520017336	0.587783244994165	0.774321510335414	0.558242734894215	0.746709502277758	0.697270082514593	0.558242734894215	1.03206058701912	0.630514873779912	0.829856613214282	0.630514873779912	1.19073084018974
12	kidneyTisue16	Tumor	patient_8	clear cell RCC	0.522520213616701	0.486017938879505	0.715777565578772	0.715777565578772	0.865865379237284	0.678762599450415	0.715777565578772	0.829856613214282	0.558242734894215	0.455244722019352	1.19073084018974	0.522520213616701	0.995200607861297	0.678762599450415	0.746709502277758	0.486017938879505	0.587783244994165	1.12012940422905	0.829856613214282	0.540381474255458	0.774321510335414	1.16738852324129	1.12012940422905	0.504269076248103	0.470631330449429	0.801933518393069	0.342473615523943	0.661398142240945	0.486017938879505	1.03206058701912	0.801933518393069	0.678762599450415	0.558242734894215	0.399364859988793	0.470631330449429	0.774321510335414	0.801933518393069	1.19073084018974	1.08507484071959	0.865865379237284	0.801933518393069	0.630514873779912	0.504269076248103	1.03206058701912	0.61699606252835
13	kidneyTisue19	Normal	patient_1	non-tumorous	1.08507484071959	0.88006444962731	0.865865379237284	0.678762599450415	0.522520213616701	1.03206058701912	0.540381474255458	0.522520213616701	1.19073084018974	1.08507484071959	0.746709502277758	1.03206058701912	0.558242734894215	1.12012940422905	0.894263520017336	0.61699606252835	1.08507484071959	0.522520213616701	0.57301298994419	1.16738852324129	0.774321510335414	0.697270082514593	0.602389653761258	0.92878315327126	1.19073084018974	0.865865379237284	1.16738852324129	0.995200607861297	1.08507484071959	0.486017938879505	0.865865379237284	0.678762599450415	1.01363059744021	0.697270082514593	0.746709502277758	0.774321510335414	0.829856613214282	0.678762599450415	0.697270082514593	0.678762599450415	0.644033685031474	1.08507484071959	1.12012940422905	0.92878315327126	0.92878315327126
14	kidneyTisue20	Tumor	patient_1	clear cell RCC	0.746709502277758	0.644033685031474	0.504269076248103	1.16738852324129	1.03206058701912	0.678762599450415	1.03206058701912	0.995200607861297	0.558242734894215	0.61699606252835	0.746709502277758	0.455244722019352	0.801933518393069	0.678762599450415	0.455244722019352	1.19073084018974	0.715777565578772	1.19073084018974	0.995200607861297	0.715777565578772	0.774321510335414	0.697270082514593	0.602389653761258	0.504269076248103	0.470631330449429	0.455244722019352	0.486017938879505	1.19073084018974	0.486017938879505	0.944832032319604	1.16738852324129	0.678762599450415	0.558242734894215	0.399364859988793	0.470631330449429	0.774321510335414	1.19073084018974	0.829856613214282	0.697270082514593	1.16738852324129	0.61699606252835	1.16738852324129	0.801933518393069	1.19073084018974	0.61699606252835
15	kidneyTisue21	Normal	patient_2	non-tumorous	0.92878315327126	0.995200607861297	1.03206058701912	0.470631330449429	0.522520213616701	0.678762599450415	0.540381474255458	0.746709502277758	0.801933518393069	0.865865379237284	0.746709502277758	0.865865379237284	0.746709502277758	0.678762599450415	0.829856613214282	0.995200607861297	0.92878315327126	0.960880911367948	0.57301298994419	0.894263520017336	0.774321510335414	0.697270082514593	0.602389653761258	1.03206058701912	1.08507484071959	1.16738852324129	0.801933518393069	0.661398142240945	1.19073084018974	0.630514873779912	0.57301298994419	1.08507484071959	1.08507484071959	0.522520213616701	0.61699606252835	0.774321510335414	1.12012940422905	0.558242734894215	0.697270082514593	0.61699606252835	1.08507484071959	0.630514873779912	0.92878315327126	0.630514873779912	0.61699606252835
16	kidneyTisue22	Tumor	patient_2	clear cell RCC	0.486017938879505	0.370919237756368	0.678762599450415	0.470631330449429	1.19073084018974	1.19073084018974	0.801933518393069	1.19073084018974	0.558242734894215	0.399364859988793	0.746709502277758	0.342473615523943	1.19073084018974	0.678762599450415	0.587783244994165	0.587783244994165	0.678762599450415	0.587783244994165	1.08507484071959	0.540381474255458	0.774321510335414	1.08507484071959	0.602389653761258	0.715777565578772	0.470631330449429	0.522520213616701	0.455244722019352	0.661398142240945	0.486017938879505	1.19073084018974	0.57301298994419	0.678762599450415	0.558242734894215	0.697270082514593	0.470631330449429	0.774321510335414	0.715777565578772	0.960880911367948	0.697270082514593	0.92878315327126	1.16738852324129	0.630514873779912	0.504269076248103	0.978040759614623	0.61699606252835
17	kidneyTisue23	Normal	patient_3	non-tumorous	1.19073084018974	1.19073084018974	0.960880911367948	0.746709502277758	0.829856613214282	0.678762599450415	0.540381474255458	0.587783244994165	0.978040759614623	1.03206058701912	0.746709502277758	0.801933518393069	0.455244722019352	1.16738852324129	1.19073084018974	0.92878315327126	0.960880911367948	0.342473615523943	0.57301298994419	1.03206058701912	0.774321510335414	0.697270082514593	0.602389653761258	1.19073084018974	0.746709502277758	0.558242734894215	0.995200607861297	0.661398142240945	1.12012940422905	0.399364859988793	0.57301298994419	0.678762599450415	1.16738852324129	0.960880911367948	0.678762599450415	0.774321510335414	0.522520213616701	0.486017938879505	0.697270082514593	0.746709502277758	0.960880911367948	0.630514873779912	1.08507484071959	0.630514873779912	0.995200607861297
18	kidneyTisue24	Tumor	patient_3	clear cell RCC	0.644033685031474	0.587783244994165	0.504269076248103	1.08507484071959	0.960880911367948	1.16738852324129	0.894263520017336	1.03206058701912	0.558242734894215	0.829856613214282	0.746709502277758	0.61699606252835	0.894263520017336	0.678762599450415	0.486017938879505	0.399364859988793	0.470631330449429	1.08507484071959	0.894263520017336	0.540381474255458	0.774321510335414	0.697270082514593	0.602389653761258	0.504269076248103	0.587783244994165	0.399364859988793	0.697270082514593	0.661398142240945	0.715777565578772	0.865865379237284	1.03206058701912	1.12012940422905	0.558242734894215	0.801933518393069	1.16738852324129	0.774321510335414	0.61699606252835	0.92878315327126	0.697270082514593	0.995200607861297	0.455244722019352	0.630514873779912	0.504269076248103	0.630514873779912	0.61699606252835
19	kidneyTisue29	Normal	patient_6	non-tumorous	0.865865379237284	0.829856613214282	0.746709502277758	0.61699606252835	0.522520213616701	0.678762599450415	0.540381474255458	0.342473615523943	1.03206058701912	1.19073084018974	0.746709502277758	1.12012940422905	0.399364859988793	0.678762599450415	1.12012940422905	0.865865379237284	1.19073084018974	0.678762599450415	0.57301298994419	1.10260212247432	0.774321510335414	0.697270082514593	0.960880911367948	0.865865379237284	0.960880911367948	0.644033685031474	1.08507484071959	0.661398142240945	0.865865379237284	1.12012940422905	0.57301298994419	0.678762599450415	0.960880911367948	1.19073084018974	1.03206058701912	0.774321510335414	0.486017938879505	0.715777565578772	0.697270082514593	0.427304791004073	0.746709502277758	0.92878315327126	1.16738852324129	0.630514873779912	1.12012940422905
20	kidneyTisue30	Tumor	patient_6	clear cell RCC	0.587783244994165	0.558242734894215	0.504269076248103	0.92878315327126	0.522520213616701	0.678762599450415	1.12012940422905	0.88006444962731	0.558242734894215	0.678762599450415	0.746709502277758	0.678762599450415	0.865865379237284	0.678762599450415	0.61699606252835	1.05856771386935	0.470631330449429	0.486017938879505	1.03206058701912	0.540381474255458	0.774321510335414	0.697270082514593	1.19073084018974	0.746709502277758	0.61699606252835	0.715777565578772	0.746709502277758	1.12012940422905	0.61699606252835	0.995200607861297	0.57301298994419	0.678762599450415	0.558242734894215	1.12012940422905	1.12012940422905	0.774321510335414	0.865865379237284	1.03206058701912	1.16738852324129	1.05856771386935	0.558242734894215	0.630514873779912	0.504269076248103	0.630514873779912	0.61699606252835
21	kidneyTisue31	Normal	patient_7	non-tumorous	1.03206058701912	0.801933518393069	1.16738852324129	0.995200607861297	0.801933518393069	0.678762599450415	0.540381474255458	0.399364859988793	1.16738852324129	0.995200607861297	0.746709502277758	1.19073084018974	0.829856613214282	0.678762599450415	1.05856771386935	0.801933518393069	1.03206058701912	0.715777565578772	0.57301298994419	0.92878315327126	0.774321510335414	0.697270082514593	0.602389653761258	0.960880911367948	0.92878315327126	0.960880911367948	0.829856613214282	0.661398142240945	0.92878315327126	0.678762599450415	0.57301298994419	0.678762599450415	0.801933518393069	0.746709502277758	0.92878315327126	0.774321510335414	0.92878315327126	0.587783244994165	0.697270082514593	0.715777565578772	0.829856613214282	0.995200607861297	0.960880911367948	0.630514873779912	0.61699606252835
22	kidneyTisue32	Tumor	patient_7	clear cell RCC	0.399364859988793	0.61699606252835	0.504269076248103	1.03206058701912	1.08507484071959	1.12012940422905	0.995200607861297	0.88006444962731	0.829856613214282	0.558242734894215	0.746709502277758	0.715777565578772	1.08507484071959	0.678762599450415	0.558242734894215	1.16738852324129	0.470631330449429	0.746709502277758	1.19073084018974	0.540381474255458	0.774321510335414	0.697270082514593	0.602389653761258	0.504269076248103	0.801933518393069	1.19073084018974	0.61699606252835	0.661398142240945	0.746709502277758	0.829856613214282	0.57301298994419	0.678762599450415	0.558242734894215	1.16738852324129	1.08507484071959	0.774321510335414	0.995200607861297	1.12012940422905	0.697270082514593	1.19073084018974	0.399364859988793	0.630514873779912	0.715777565578772	1.08507484071959	0.61699606252835
23	kidneyTisue33	Normal	patient_8	non-tumorous	0.801933518393069	0.88006444962731	0.995200607861297	0.894263520017336	0.522520213616701	0.678762599450415	0.92878315327126	0.558242734894215	0.92878315327126	0.715777565578772	0.746709502277758	0.995200607861297	0.342473615523943	0.678762599450415	0.995200607861297	0.894263520017336	0.801933518393069	0.455244722019352	0.57301298994419	0.829856613214282	0.774321510335414	0.697270082514593	0.995200607861297	0.894263520017336	0.894263520017336	0.894263520017336	0.92878315327126	0.661398142240945	0.995200607861297	0.894263520017336	0.57301298994419	0.678762599450415	0.92878315327126	0.61699606252835	0.644033685031474	0.774321510335414	0.342473615523943	0.644033685031474	0.697270082514593	0.801933518393069	1.12012940422905	0.630514873779912	0.894263520017336	0.630514873779912	1.16738852324129
24	kidneyTisue34	Tumor	patient_8	clear cell RCC	0.678762599450415	0.455244722019352	0.92878315327126	0.865865379237284	0.894263520017336	1.08507484071959	0.540381474255458	0.801933518393069	0.558242734894215	0.486017938879505	0.746709502277758	0.587783244994165	1.12012940422905	0.678762599450415	0.715777565578772	1.05856771386935	0.61699606252835	0.88006444962731	0.801933518393069	0.540381474255458	0.774321510335414	1.19073084018974	1.08507484071959	0.504269076248103	0.847860996225783	0.995200607861297	0.697270082514593	0.661398142240945	0.486017938879505	1.08507484071959	0.57301298994419	0.678762599450415	0.558242734894215	0.486017938879505	0.470631330449429	0.774321510335414	0.587783244994165	1.16738852324129	1.19073084018974	0.960880911367948	0.894263520017336	0.960880911367948	0.504269076248103	1.12012940422905	0.61699606252835
[truncated: 2,330 more columns]
