# Supplementary material for: FlexStat: combinatory differentially expressed protein extraction
Source: Bioinform Adv. 2024 Apr 11;4(1):vbae056. doi: 10.1093/bioadv/vbae056 (PMC11055397; doi:10.1093/bioadv/vbae056)
Supplement: vbae056_Supplementary_Data [file vbae056_supplementary_data.zip › Supplementary_Data/Revised-Supplementary Data/Supplementary_dataset9.csv]

	Patient_ID	Sample_Tumor_Normal	A1BG	A2M	AAAS	AACS	AAGAB	AAK1	AAMDC	AAMP	AAR2	AARS	AARS2	AASDHPPT	AASS	AATF	ABAT	ABCA1	ABCA8	ABCB10	ABCB6	ABCB7	ABCB8	ABCC1	ABCC3	ABCC4	ABCD1	ABCD3	ABCD4	ABCE1	ABCF1	ABCF2	ABCF3	ABHD10	ABHD11	ABHD12	ABHD14B	ABHD16A	ABHD4	ABHD5	ABI1	ABI2	ABI3	ABI3BP	ABL1	ABLIM1	ABR	ABRACL	ABRAXAS1
1	01OV007	Tumor	0.133634116	0.765120463	0.118235911	0.112740434	0.054941771	0.313054847	-0.786269745	-0.384680001	0.064017214	0.275166832	0.19296276	-0.059553746	0.318316044	-0.262095648	-0.473274845	-0.475699821	0.010120018	-0.077391231	-0.225755792	0.16055566	-0.084150204	0.092202068	-1.185468386	-0.124884206	0.232239587	-0.062239265	NA	0.307197799	-0.205834841	0.266629438	-0.188016982	-0.129003173	0.701621074	0.107434163	-0.011547449	0.408584041	-0.319201352	0.184549276	-0.056107462	-0.155924024	-0.234285607	-0.750527272	-0.150340718	-0.104005563	0.458714616	0.869510466	-0.427511635
2	01OV017	Tumor	-0.43278606	-0.461906074	0.041799872	0.604114345	0.351294119	0.546604687	0.603934963	-0.235374229	0.059083534	0.768623876	-0.164096888	-0.603681278	-0.071143291	-0.802094894	0.488453296	-0.238381357	-0.871996919	-0.33572913	-0.284504027	-0.033025221	0.51918943	0.009874975	-1.221270303	0.910096594	0.755960193	1.009924519	NA	0.018276364	0.036814696	0.419196828	0.082083105	-0.756294264	0.714387013	-0.377295954	-0.321601763	0.076663686	-0.477280665	-0.167400165	0.260430067	0.002212626	-0.486991368	-0.766113951	-0.343129849	-0.026077797	-0.036118274	1.679686532	0.481258707
3	01OV018	Tumor	-0.013943064	0.065842214	-0.010513712	0.541934864	0.169826375	-0.023031519	-0.057549442	-0.397627316	0.199580851	0.416113705	-0.154171361	-0.095772951	0.014266748	-0.444335919	-0.766109283	-0.027520752	0.544114694	-0.21683107	-0.195149958	0.013979712	0.013794294	-0.060445629	-0.553289995	-0.271133763	0.93255665	0.182658656	-0.907642945	0.500990994	-0.013198592	0.293596969	0.396359983	-0.119522545	-0.513210766	-0.047045173	-0.037292771	0.1619423	-0.021290878	1.181136836	-0.396716132	-0.392935171	-0.091392649	0.443127981	0.082743583	-0.374371785	0.386568152	1.063555783	0.220093526
4	01OV023	Tumor	1.23420297	1.512081883	0.181151609	0.087718596	0.226860714	-0.100765615	-0.516022086	-0.456511645	-0.257629281	0.163215919	0.439027395	0.694200683	-0.10251323	-0.265591918	0.450564254	0.784262528	-1.369062268	0.272397186	-0.298529524	0.04261547	0.56018644	0.135124405	0.818812149	0.347443509	-0.044598942	-0.048368167	-0.603997625	0.62082168	0.245917156	0.370758313	0.250034856	-0.637180485	-1.062850379	0.113512097	-0.55661797	-0.028671758	-0.140787791	-0.508358587	0.039568511	-0.143463624	0.243465124	0.939681567	0.033930777	-0.638627287	0.241365208	0.759424494	0.143047711
5	01OV026	Tumor	-0.482871646	0.34387187	0.315155	0.09723462	-0.16020801	-0.125165014	-0.768775844	-0.372368065	0.450086403	0.050783472	0.114200744	-0.019343013	-0.237738151	0.134611095	-1.193765699	0.323163333	0.186678314	-0.393883063	-0.355074506	0.292332986	-0.25660542	-0.212605189	-0.299664453	0.219109723	0.173371614	0.105560034	0.509876261	0.013571922	-0.15243039	0.028477157	-0.138692689	-0.666596474	-0.761436247	0.081986393	-0.03142923	0.235790624	0.094264232	-0.11966534	-0.100594396	-0.024634341	0.381233227	0.63687354	0.156561966	-0.22339936	0.309747827	0.684446542	-0.138216111
6	01OV029	Tumor	-0.956517852	-0.312811175	-0.069264879	-0.268705561	-0.14596513	0.376176936	-1.283498174	-0.086017282	0.330956893	0.207749377	-0.128218815	0.496866417	-0.122780162	-0.3542476	-0.057702844	-0.013801749	-1.206624666	-0.595539052	-0.571195414	0.425085991	-0.076540268	-0.085246039	0.313364617	-0.420131215	0.356083249	0.022892475	0.486043227	0.387399221	0.642265243	0.171772723	0.13010103	0.401631748	-0.550789878	-0.148724899	0.372217147	-0.039619366	-0.356799703	NA	0.017807933	-0.082346892	1.511564889	-0.469032111	0.428908869	-0.252023091	0.680059831	1.6771573	0.425171245
7	01OV030	Tumor	-0.102617475	-0.338799058	0.17651708	-0.400001816	-0.19943183	0.00932558	-0.334036799	-0.281129232	0.209304138	0.376520106	-0.151831072	-0.038672877	0.123916149	0.035152825	0.579423435	0.060631029	-0.536366433	-0.272771193	0.030805632	0.146484222	0.325994062	0.525501684	-0.185047936	0.317703286	0.27817486	0.451207997	-0.347077755	0.194096196	-0.194175843	0.864068212	-0.283802837	-0.286485794	0.547697961	-0.218579846	0.626699605	-0.06138959	-0.478944319	-0.584092485	0.282705017	0.130995423	-0.93294188	0.594678626	0.081516564	0.665522062	-0.089425099	1.527712268	-0.46174032
8	01OV039	Tumor	-1.318563872	-0.492472198	0.722331082	0.702353083	-0.519647032	-0.568089306	0.162199509	0.624113916	1.022120232	0.132507967	0.049669352	0.28165112	1.319030316	-0.123305089	1.686710934	-0.499395563	-1.821158899	0.187022251	-0.348784051	0.838038829	0.555551034	0.330874664	-0.31543985	0.905258343	-0.450850611	-0.4888157	0.241951876	0.74744297	0.122018385	0.354026422	-0.114206352	0.368410897	0.70046077	0.820306752	0.866763477	0.797402189	NA	-1.021581079	0.317393768	0.044163024	-0.236394815	-1.359048602	-0.286126782	-0.099697559	-0.423587958	0.465835674	0.412979449
9	01OV041	Tumor	-0.343397923	-0.523344296	0.440155323	-0.29047115	0.099976498	-0.021885476	-0.059719634	-0.288203017	0.270428079	-0.076494487	0.461165448	-0.24274876	-0.105566623	0.014007672	-1.276581125	0.379968723	-0.286306517	-0.314728923	-0.020200202	0.451356858	0.382516753	0.158792201	0.0062087	1.504975458	-0.298674016	-0.305987567	-0.122903135	0.726499332	-0.308735141	0.334396639	0.356295465	-0.387852517	-0.353675497	0.263019445	-0.162044046	0.091727836	0.439364915	0.955548955	-0.242478287	-0.16535417	0.092090193	-0.832105169	0.022598993	-0.352234718	-0.163008662	0.890120179	0.137926259
10	01OV047	Tumor	0.336832997	0.06334112	0.347631409	0.522685324	0.159751868	0.28635932	-0.260603949	-0.451289839	-0.146330012	0.861985065	0.249200814	-0.290481405	0.094764184	0.012549498	-0.754324425	0.771503516	-1.34492656	-0.225794108	-0.373985291	-0.011293865	0.076845583	-0.003832042	-0.173437009	-0.251609668	0.291120512	0.217702891	0.773716061	0.411996595	-0.042961165	0.339765751	0.098079458	-0.251543045	-0.566232048	0.708128332	-0.279364518	-0.067298145	-0.338211813	-0.559870798	0.192491741	0.283516753	0.446941514	-1.011019012	0.334986084	0.211085424	0.10188472	0.746842887	-0.316106753
11	02OV005	Tumor	-0.286892054	0.63222072	0.228576466	0.003762014	0.318576483	-0.054014877	-0.619291833	-0.429151982	0.175678392	0.342078426	-0.531987316	-0.084073857	-0.478862212	-0.217401125	-0.66424003	-0.03081627	-0.735123767	-0.177636031	-0.112063318	0.294816025	-0.079842704	0.071045595	-0.371166351	-0.41651156	0.285746681	0.440501713	0.149734703	0.146554817	0.165966217	0.302759003	-0.268907028	-0.12243364	-0.993010416	0.414663647	-0.299381322	-0.016514241	NA	-0.77834539	-0.14828038	-0.327048162	-0.016385387	-0.583643765	-0.193265515	-0.878473872	0.460774832	1.394327637	-0.142778727
12	02OV006	Tumor	-1.031729011	-1.238557875	0.153000427	0.343473727	-0.336691889	0.305906425	-0.294257029	-0.035935713	-0.12707552	0.151967586	0.062350704	-0.399958313	0.672922473	-0.161661018	-0.182046508	0.119091851	-0.992941793	-0.461540858	-0.540033552	0.822478098	0.997191575	0.064431229	0.379936182	0.759267394	-0.176721792	-0.596193107	0.132712819	0.220869325	-0.150079012	0.060856049	-0.306905765	0.226029596	0.811015326	-0.166180795	0.699825224	0.712804907	-1.076015133	-0.561434582	0.293731424	0.10037327	0.21697104	-1.112466372	0.007398202	-0.318336236	0.347345677	-0.200125055	-0.239271994
13	02OV008	Tumor	-0.423589723	-1.608104436	0.359102623	0.167273257	0.013346697	-0.024112394	-0.592914671	0.26081146	0.444294876	0.30754308	-0.044596501	0.40249346	-1.102006069	0.630321472	-0.122932888	-0.392181591	-1.0252303	-0.030165124	0.221766498	0.309110293	0.393146694	0.212061947	0.357323018	-0.089501746	-0.293277053	0.199730879	-0.090135139	0.069529411	0.165842786	-0.086057042	0.423583152	0.246979584	0.578920378	0.532763963	0.824544035	0.737608977	-0.892287651	-0.127309788	-0.017218705	-0.383628311	-0.028917523	-1.023981159	0.121877529	0.561551303	-0.297882457	0.227425079	-0.161109397
14	02OV015	Tumor	-0.150183941	-0.287647782	0.629888447	1.016290358	-0.062587314	-0.310939189	-0.624282348	0.040854008	0.097093752	0.207326371	0.283003328	0.248978642	-1.029909574	0.101250226	-1.23740817	-0.361665488	-1.027732855	-0.32157268	0.154063236	0.113245451	0.124279977	-0.057640892	-0.377163371	0.189607791	-0.156521908	0.099798029	0.957405463	0.422356645	0.434411502	0.449143131	-0.033757072	-0.295235795	-0.200862326	-0.027332933	0.012896921	0.089615735	NA	-1.006216619	-0.101983232	-0.082838854	-0.37291008	-1.160695843	-0.206622609	0.992668055	-0.039499719	1.073475256	-0.162315634
15	02OV022	Tumor	-0.277235724	-0.956337627	-0.045836435	0.242257595	0.133541609	-0.26758416	-0.203332896	-0.313270225	-0.224452495	0.167051718	-0.012499143	0.363684434	-0.13780365	-0.235519589	1.470703267	0.107131852	-0.340770713	-0.419786985	-0.375751675	-0.223126033	0.314761202	0.212112227	-0.722621773	-0.054021256	0.046086867	0.06166244	0.339716232	0.272779946	0.148991692	0.321237935	-0.548304899	0.014311334	1.27504571	-0.428931328	1.119684667	0.738038192	0.172528621	-0.365562427	-0.153891446	-0.132813194	0.280182622	-0.971145336	-0.069335472	0.929138097	-0.612345619	0.827266033	0.27438127
16	02OV023	Tumor	0.283002928	-1.032931918	0.150961697	0.025476414	0.204342043	-0.356479329	-0.484927488	-0.435723864	-0.707049732	0.43839945	0.135677754	0.171283594	0.492034552	-0.531067909	-0.19456091	-0.148969509	-0.928537737	0.376625124	-0.088755081	-0.236525252	-0.054429852	0.5329534	-0.679938874	0.082389023	0.380627933	-0.024702733	-0.064559262	-0.214181239	0.62655525	0.463592445	0.048790834	0.124315391	0.248319	-0.182829815	0.494877656	0.561129623	-0.539596308	-0.13517469	-0.390402955	-0.517448112	-0.503458123	-0.669781089	0.619128433	0.827058182	-0.844751218	-0.676645911	-0.064785419
17	02OV029	Tumor	-0.931595534	-1.572722977	-0.062461416	-0.467077277	0.331856673	0.147715288	1.489035841	1.005343336	0.587947468	0.498294761	0.165199046	0.993326416	-0.241586047	-0.367262113	0.282883363	-0.861463456	-1.015158202	1.054291708	-0.605290006	0.355928961	-0.297951863	0.058691409	-0.464845076	0.196517911	-0.350963233	0.353240987	0.10343305	-0.006094449	0.077574407	-0.220145583	0.132368394	0.881933259	-0.165210895	-0.108637253	-0.45072742	-0.089089029	0.015333325	-0.750304291	-0.45597637	-0.211209265	-0.550237407	-0.890964522	-0.050006423	0.040627865	0.594060693	1.420408623	-0.100651931
18	02OV032	Tumor	-0.903371609	-0.808463764	-0.130115378	1.531206242	0.958644153	0.543192452	-0.06710346	-0.013186416	-0.179573392	-0.217740638	-0.054367038	0.507525437	-0.249155309	-0.483907142	0.470106132	0.387333576	-0.852707869	1.062620369	-0.230427949	-0.00889332	0.462012698	-0.14005199	-0.08509071	0.305173301	1.046139766	1.06072505	-0.537242123	0.058494801	0.167793129	0.731111966	-0.252833071	0.161117261	1.015134922	0.275756946	0.029241099	0.682546994	-0.296044912	-0.039026196	-0.063745055	-0.000484988	-0.10630448	-1.016793008	0.195149129	-0.267059615	-0.377751453	1.224828255	-0.156167111
19	02OV036	Tumor	-0.619809291	0.667503602	0.160841272	-0.267099767	0.104453585	0.982370631	-0.691107934	-0.142491875	0.260382557	0.18661885	0.256525786	0.044672958	0.474945861	0.211205748	0.673137471	0.24238577	-0.881490826	-0.537202634	-0.312372293	0.36438939	0.360982639	-0.431979007	0.542312656	0.136660921	0.090292923	0.008914023	-0.469565157	0.372242699	0.578943087	0.089866313	-0.092433021	-0.089832518	0.065398412	0.040050901	-0.084529533	0.687196728	-0.732091467	-0.640426771	-0.382518113	-0.471433849	-0.429132743	-1.537942547	-0.032231019	0.091301024	-0.264094618	-0.21351157	-0.212516615
20	02OV041	Tumor	-1.107634407	-1.300746165	0.244187499	0.650866795	0.025688336	0.672568823	1.206190079	0.626291516	0.254771814	-0.170769102	0.308654288	0.340708122	-0.834317924	0.169606866	-0.34062615	-0.494917921	-0.873356833	-0.462565907	-0.054192004	0.16941295	0.407786172	0.205391052	0.184550723	0.228384684	0.348837943	1.274111975	0.122570394	0.192118118	0.488848406	-0.331932339	0.765000369	-0.115995891	-0.72039976	-0.018349958	-0.184641178	0.032259139	-0.526259063	NA	0.131230689	0.119428535	-0.34807338	-1.040500226	0.502469376	-0.34269174	-0.272875729	0.470234966	-0.038837192
21	02OV044	Tumor	-0.900864571	-1.462161279	0.710018899	0.352761692	0.028365656	-0.470040329	0.019218415	0.645522177	0.585013469	-0.374528516	0.600585236	0.189130678	0.669297275	0.725767761	-1.163497364	-0.290198193	-0.613285688	0.703467636	0.28719424	1.452992935	0.246934595	-0.277723776	-0.598453748	0.274547231	0.099264345	0.047322426	0.235724109	0.139317855	0.231165111	0.01742761	0.082597846	0.429983146	1.242598396	-0.014587362	0.031038537	1.029407792	0.718413356	0.048535313	-0.137116156	-0.241624267	-0.472385131	-1.371931867	0.067632869	-0.305544979	0.093622697	0.553354544	-0.321573736
22	02OV046	Tumor	-0.718976963	-1.229188904	0.572171901	-0.472459492	-0.505824406	-0.007388147	-0.564964538	-0.138957297	-0.172410144	0.584818584	0.498228507	-0.049130534	-0.833523441	0.207671235	0.714605133	-0.234813709	-0.936944577	-0.018057745	0.237984876	0.712066356	0.050452825	0.366105255	-0.306754023	0.576549379	-0.394781678	0.314045434	-0.725760001	0.45914097	-0.050796525	0.454040323	0.604660688	-0.204357655	1.201499228	0.474001736	1.024393808	0.867735738	0.219552786	-0.345245819	-0.137718035	-0.404940143	-0.115488943	-1.338068751	-0.379936253	0.57206424	0.097884489	-0.066071025	-0.39315115
23	04OV001	Tumor	-0.037451566	0.187822242	-0.059978661	0.706437886	-0.00457831	0.299532193	-0.62430612	-0.63735746	-0.004700221	0.06225117	-0.178293577	0.191622688	-0.614471142	-0.102899039	-0.809085714	0.362527918	-1.233966376	-0.334524052	-0.448324911	0.052490852	0.160257073	-0.055903695	-0.182209803	1.509458831	-0.228974369	0.789817272	-0.186202868	-0.082929395	-0.051329662	-0.127429275	0.402605674	-0.389222928	0.463749533	-0.461015564	0.00708317	0.943591244	-0.120327539	-0.402247404	0.046929632	0.151273009	-0.51840015	-1.302286387	-0.300040306	-0.226485981	0.263064181	1.202420355	0.267367926
24	04OV004	Tumor	-0.322330644	0.274591827	0.160823008	-0.717986896	0.059863695	0.09349574	-0.08731475	-0.213280432	0.190158051	-0.077055944	0.022738065	0.4727404	0.450519761	0.020690942	-0.842220086	-0.299535647	-1.0144793	0.190312844	-0.671801963	0.068449016	-0.108869326	-0.402812876	-0.313047132	0.981309079	-0.512492047	-0.36194996	0.094370097	0.374240275	0.389079778	0.096942614	-0.631288892	0.085510362	-0.251694391	0.059954124	0.822149294	0.520229166	-0.296735652	-0.185179554	-0.131929432	-0.107893723	-0.202778918	-0.727606524	-0.068244488	0.290226794	0.651878892	0.679440223	-0.375243412
25	04OV005	Tumor	-0.557030982	0.116020844	-0.023463501	0.397120405	-0.162478738	0.182571521	-0.03032231	-0.188041314	0.016613828	0.539377227	-0.066552716	-0.621438599	0.089833092	0.404033929	-0.227847564	-0.187619838	-0.445181744	-0.749565612	0.114852889	-0.137029308	0.157934172	0.24140851	0.852945334	-0.047832869	-0.072870536	0.226825229	0.372069025	0.163023961	-0.155228961	0.257034522	-0.292418739	-0.372339935	-0.163619755	-0.050305194	0.065712872	-0.108039196	-0.147097119	NA	-0.037352372	0.110079611	0.112456219	0.104860301	0.01983656	0.232012087	0.503630748	-0.480624337	-0.275009782
26	04OV008	Tumor	0.663976247	0.655598937	0.167479898	0.351777727	-0.045423859	0.295075001	0.167470697	-0.083164893	0.092701514	0.529475511	0.443106395	-0.073717906	0.600228298	-0.289716604	2.448078318	0.187561607	0.089842957	-0.212464771	0.133931789	-0.015001598	0.271017955	-0.133847299	-0.205413184	1.014745671	0.358942729	0.122446023	0.454270531	-0.011299898	0.232447718	0.427855364	0.024880198	0.544124348	0.282323394	-0.059377848	-0.130721248	0.677786864	0.050760142	0.016948262	-0.212845378	-0.150489251	-0.322563157	1.057281002	0.016789424	-0.203709113	0.085207619	0.745964735	-0.191642484
27	04OV011	Tumor	-0.863919165	-0.606744217	0.546284366	0.140595191	0.225042908	0.170113318	1.565356007	-0.132544119	0.860864845	-0.596255557	0.541692334	0.902334293	0.297457389	0.466781682	-0.155877789	-0.571042688	-1.046293926	0.649510542	0.014608768	0.744446052	1.089864971	0.203958478	-0.429270796	-0.198319376	-0.531355957	-0.26963142	-0.643260919	0.706621928	0.098258428	0.237990772	0.211347746	0.556801954	0.590369263	-0.530403068	0.770599854	0.468910732	-0.188574285	-0.411655489	-0.059847699	0.084931579	-0.842873895	-1.219853609	-0.557215369	1.27803945	-0.494454789	1.370918614	-0.199972464
28	04OV012	Tumor	0.566634172	0.467724576	0.115735767	-0.635692151	0.354419078	-0.212143245	-0.676438826	-0.3514302	-0.387780209	0.171230563	0.35875564	-0.24530914	-0.401102694	-0.590309001	-1.032160509	0.510085204	0.223782755	-0.322063193	-0.007494218	0.090681528	0.000579023	-0.088482263	-0.213001208	-0.54299005	0.259564222	0.131931617	0.273860407	0.46252736	0.300936231	0.371788222	0.063255934	-0.047097536	-1.109317039	0.304035629	-0.208710067	0.330615187	-0.056766514	0.591680289	-0.178219361	-0.163090547	0.913681762	0.393853846	0.142840909	-0.846878833	1.081602476	-0.770708427	0.137902854
29	04OV013	Tumor	-0.201217258	0.478259257	0.39240863	0.396191277	0.312742937	-0.044959875	-0.16850083	-0.317871309	-0.166360502	0.294670471	0.503155368	0.728918845	-0.078760052	-0.423598701	-0.801022295	0.709573632	-0.501504364	0.605615373	0.113331867	0.610149692	0.960716329	-0.071395154	-0.302517851	0.282882443	0.180502207	0.100741813	-0.14060948	0.13960541	0.125423654	0.428917041	0.322638883	-0.53692341	1.179394276	0.472465323	-0.632897956	0.076436029	0.179535362	-0.069523065	-0.243763252	-0.341391679	-0.121526089	-0.181387821	-0.078766485	-0.692053826	0.217462093	-0.388648745	-0.057536577
30	04OV017	Tumor	-1.342320441	-1.047806915	0.823478785	0.151994983	-1.376599368	0.238698365	-0.054745667	-0.449795169	0.373919051	-0.415047407	0.259424258	0.367318072	0.239367938	0.014884346	0.468429297	-0.077267672	-1.468427778	1.37609333	-0.314466286	0.430579697	0.284549112	-0.182716531	-0.63993799	1.346726639	-0.094962488	0.603780498	-1.120052773	-0.188786377	-0.786441766	-0.116124204	0.047860053	0.601227173	1.124180951	0.65522676	0.895655601	0.198051558	-0.434994073	-0.302079854	-0.498633181	-0.371408519	-0.662862898	-1.395648284	-0.560892334	0.107710893	-0.23628024	0.46838029	-0.081034208
31	04OV018	Tumor	-0.187829608	0.413807021	-0.076690152	-0.721705941	-0.08369957	0.121560232	-0.644210308	-0.13179443	0.190968287	-0.234542648	-0.264915611	0.28098023	0.027133666	0.143569501	-0.785840152	-0.523909576	0.036494034	-0.466278292	0.182309947	0.426006633	-0.409625414	0.486708505	0.001389048	-0.009744029	0.30938942	-0.008883314	0.153559643	0.326643165	-0.015704126	-0.039903782	0.235139227	-0.101542089	-0.003501813	0.056709176	0.17982221	0.479370557	-0.434620749	0.607917336	-0.237470989	-0.235862409	-0.496054232	-0.504314326	-0.208363653	0.079842114	0.14725922	-0.031832883	0.342164452
32	04OV021	Tumor	0.160270313	0.057755034	-0.084220487	0.645095037	0.148328381	0.299556788	0.325661933	-0.273597494	0.812210883	-0.050799703	0.113317261	-0.156698943	0.252516197	0.124851811	0.878600009	0.310454784	0.532261655	-0.308712543	0.065706111	-0.154465656	0.952824005	-0.265103057	-0.822635387	0.454745287	0.798790986	0.032978191	-0.052660495	0.003588934	-0.432433182	0.023695068	-0.149781531	-0.443312803	-1.204405255	0.108449959	-0.226062303	-0.014215593	0.305992669	-0.027064585	0.025936132	0.171549156	0.095308866	0.586221696	0.555896874	-0.224298445	0.360170792	-0.139433628	0.100880869
33	04OV023	Tumor	0.070364214	0.16704807	0.377484862	-0.251495903	0.173313237	-0.238565409	-0.882520513	0.037716211	-0.068747435	-0.024851906	0.745628714	0.335133962	0.964681007	0.181629836	-0.146679122	0.140290614	-1.059297284	0.855860724	-0.034893375	0.000478948	-0.341955086	0.512270298	-0.456149504	0.339689449	0.345070482	0.331318838	-0.733437468	0.296484925	-0.263100062	0.107446483	0.1588566	0.252260233	0.504097797	-0.15234672	-0.338072875	0.27583018	0.010997668	-0.617111525	-0.421033943	-0.42698354	-0.37376785	-1.265220698	-0.021425115	-0.097836519	-0.098472265	0.235284822	-0.122252662
34	04OV024	Tumor	-0.45529482	-0.864013147	0.695420988	0.796026862	0.456906817	-0.078182635	-0.73211527	0.986717866	0.061371965	1.09325231	0.003879079	-0.251659998	1.236935155	0.508212435	-2.49782757	-0.237184476	-0.962566285	0.225775867	0.370575448	0.318468616	0.042845515	0.956089188	-0.299615506	-0.159808904	-0.050943155	0.6486844	-0.298491101	0.35948161	0.583523705	0.860500773	0.589448865	-1.092482669	0.59969217	-0.026978901	-0.712978449	0.892481642	0.147279577	0.241606564	-0.062751179	-0.115074548	-0.167639391	-1.635477143	-0.516090227	-0.404952047	-0.50985094	1.144659653	-0.320047842
35	04OV027	Tumor	-0.529977394	-0.109610246	0.293787974	-0.211558845	0.037017226	0.268853421	-0.037230788	0.262192544	-0.126860772	0.2729874	-0.035802935	0.130519801	0.14439795	0.105070017	-0.544455774	0.288829087	-0.568712287	-0.363496499	-0.074464209	-0.088022188	0.57304655	-0.090166546	-0.165779173	0.411280339	0.589668408	0.005496901	0.024297077	0.58641488	0.267130153	0.174440622	0.156404008	-0.139170182	0.203251476	0.384394401	0.474470878	1.126465247	-0.193787346	0.194745943	-0.113913433	0.059225234	0.577624433	-0.479340742	-0.120367338	0.412173048	0.334802592	-0.724086294	0.565462469
36	04OV028	Tumor	-0.186517864	-0.421498281	0.066676709	-0.433946196	-0.166690285	0.610456285	-0.472792477	-0.177357176	0.335657489	0.18340268	-0.246837747	-0.053277479	0.26920316	-0.260765776	0.360996974	-0.205872083	-0.417521139	-0.32351356	-0.121464135	0.14408765	-0.543227108	0.261679662	-0.279251576	-0.278558644	0.408579473	0.616273745	-0.24020295	0.234944057	0.127952189	0.131213346	-0.074887006	-0.406484902	-0.009136188	0.175609713	-0.465995789	-0.108400817	-0.307889318	-0.100340487	-0.276078502	-0.225119441	-0.299134693	-0.316241232	0.064759457	-0.783145708	0.414664606	1.175726046	-0.222169955
37	04OV031	Tumor	-0.690735235	-0.420153219	0.11778402	0.787793573	-0.082450071	0.159809128	0.22318329	0.391630493	0.204951268	0.444439729	-0.114707602	0.600435447	-0.621495844	-0.268219408	-1.106119611	0.332126896	-1.119160126	-0.196889858	0.033707524	0.116086753	0.387304663	-0.193815292	-0.576111274	0.509255025	0.36044012	0.343360083	-0.692323358	0.220354707	0.167571224	0.863063476	0.272050661	-0.37669201	0.316231666	-0.092403242	-0.613131275	0.492993826	-0.055059162	-0.340157568	0.148701465	0.039173214	-0.016663145	-1.509900459	-0.030751089	-0.638728694	0.170204183	1.162303696	-0.062463087
38	04OV033	Tumor	-0.083210236	-0.237388426	0.202532495	-0.224982559	0.131131333	0.259324096	-0.51097995	-0.281587729	0.346832982	0.066178756	-0.330306842	-0.066481174	-0.318529717	-0.312051787	-0.695416061	-0.123691299	-1.041813208	-0.071720171	-0.344744087	-0.278305291	-0.144463284	0.452413942	-0.880281107	-0.155671578	0.489849296	0.624858344	NA	0.570616186	-0.235567838	0.06441539	-0.097430428	0.134765018	0.291086738	0.335847606	-0.527991607	-0.04199009	-0.301446619	-0.457008794	0.107415142	-0.274109617	0.056994923	-0.878343684	-0.543264345	0.213343071	0.719556901	0.679727988	0.005817572
39	04OV036	Tumor	-0.397137901	-0.218773414	0.300112907	0.603813459	0.48511201	-0.048488598	-0.365432924	0.261983037	-0.497832428	-0.07452637	0.319394875	0.730111685	-0.729325085	-0.026966898	-1.19031243	-0.078526802	-0.151970266	0.283003722	0.356849236	0.352174976	0.001109867	-0.082648474	-0.462338561	-0.529687716	0.50842097	0.414184582	0.195473888	0.061004955	-0.05305172	0.092910571	0.01972261	0.177887339	-0.689607621	0.255109525	-0.441292716	0.79840408	-0.174334134	0.685712883	-0.107711857	0.141336216	-0.023854856	-0.6085768	0.023465181	-0.709578346	0.326309405	-1.317165949	-0.525190419
40	04OV037	Tumor	-0.855526011	-0.67880149	0.177359022	0.016718956	0.045960127	0.028499122	0.491854182	0.30311061	0.383839988	0.76972635	-0.418717161	0.181019222	0.017806364	-0.205754584	0.642178824	0.199074426	-0.326496989	0.076513405	0.01155723	-0.081540468	-0.038731797	0.15127489	-0.753720263	0.636623795	0.52816623	0.377005709	-0.214083855	0.534647332	-0.171177541	0.859238285	0.421933766	-0.201552604	0.343478068	0.010515781	-0.888254632	-0.425953039	0.277285651	0.051031398	-0.319943837	-0.298220887	-0.274919468	-1.025307247	-0.258048104	-0.516658821	0.391974083	0.84619549	0.093624816
41	04OV039	Tumor	-0.19776349	-0.479310863	0.06884719	-0.036274911	-0.505646945	-0.016423202	0.119097834	0.051896527	0.300635663	0.414976938	0.161874229	0.540018196	0.386002447	-0.109060576	-0.652387567	0.179681464	-0.695929853	-0.356502235	0.355586008	0.465181167	0.29471078	-0.19572608	-0.721249976	0.153368972	0.001275527	0.111888685	-0.310670651	0.269723553	0.21478435	0.206857882	0.39892112	0.01089312	0.135270339	0.113327377	-0.637983571	0.29927827	0.413774541	0.237201789	-0.217783358	-0.36448778	-0.331212988	-1.269078669	0.017467443	-0.596248582	0.016015584	0.528073846	0.354813119
42	04OV040	Tumor	-0.13735104	-0.409664608	0.649479538	-0.782807488	0.148734505	0.468634982	1.727447893	0.045242654	0.467217525	0.239714689	0.152820789	-0.107971054	0.111848957	-0.111651783	0.005786037	0.128678299	-0.647739206	-0.4046345	0.157763147	0.761651861	-0.327479131	0.424740564	0.378365397	-0.113196307	0.176975841	0.629228479	0.154375931	0.454390453	0.344680383	0.618822152	0.754131294	0.203314297	0.470735144	0.045303675	-0.595175363	0.087159332	-0.060224372	-0.678499433	-0.393371127	-0.502775947	-0.359902433	-1.451560058	-0.166310567	0.480393604	0.055968868	0.610870511	0.370653005
43	04OV044	Tumor	-1.249399961	-1.328061402	0.328691584	0.122704065	-0.000496094	0.122680142	0.008440269	0.248664564	-0.379667879	0.028038918	0.056968127	0.047380893	-1.191723259	-0.264209577	-0.318648703	-1.055857574	-1.083823285	-0.697806596	-0.906010828	0.170165422	0.460384792	0.012168601	-0.125971044	-0.613218313	0.386718721	0.567793573	-0.973390751	0.544058581	0.152557961	0.011051882	0.487684638	0.822400187	0.215678731	0.258638943	-0.459130583	-0.290584508	-0.351660087	-0.521265531	0.232720764	0.113197915	0.406928672	-1.223607936	-0.14425428	-1.020761398	0.708197302	-0.625422929	-0.518685096
44	04OV045	Tumor	0.398424594	0.28382219	0.163681345	0.432139655	-0.087268638	0.004878747	0.322545703	-0.240687823	-0.140469548	0.062925087	0.140157926	0.610153864	-0.204968455	-0.251373597	-0.95934211	0.65036783	-0.146907272	0.187353049	0.395084428	0.382517602	0.531062707	0.389806072	0.635847187	-0.378814607	0.075050233	-0.398887204	-0.265307886	0.647580802	0.145362404	0.080675078	-0.116212276	-0.043768933	0.052894554	0.766908117	-0.185097439	0.210485461	0.267405071	-0.485282681	-0.096510224	-0.214081958	-0.345858753	-0.384538894	0.283404816	-0.628701781	0.171281228	1.188400884	-0.832045243
45	04OV048	Tumor	-0.881250562	-0.577846644	0.360353006	-0.184014175	-0.181362725	0.074084212	0.365501406	-0.222164266	0.378137702	-0.202954322	0.005224817	0.14678719	0.221182421	-0.382415903	-0.353923386	0.425559586	0.006698871	-0.126888389	-0.253998164	0.066646966	-0.393773133	-0.182648201	0.094177471	-0.36240709	0.495995888	0.956034927	-0.60730536	-0.05130145	0.236717546	-0.286598353	0.436827262	0.426082318	0.897201535	0.554445335	-0.101809247	0.321068558	-0.361198335	-0.228419101	0.087651918	-0.075285967	0.457784627	-0.782396867	-0.434979922	0.365777397	-0.01324225	1.480900142	-0.5671335
46	04OV049	Tumor	-0.101435588	-0.751576841	0.111065926	0.365231379	0.308635189	0.230082442	-0.537525929	-0.289480595	0.247087546	0.292617683	0.332566604	0.739228757	-0.135313475	-0.26934122	-1.016370009	0.28803885	-0.521108255	0.433876312	0.013994365	0.297242898	-0.496291709	0.080262471	-0.349500696	-0.362773267	1.419107849	0.020146851	0.44557527	0.183526552	0.440379922	0.184516862	0.057315269	0.084430746	0.305440627	0.21324644	-0.196013328	0.295348096	0.338203721	0.603939309	0.021207339	-0.119796247	0.018030928	-0.447341441	0.033987529	-0.273983765	0.463691238	0.151462688	-0.336309877
47	04OV050	Tumor	0.103536621	-0.515342673	0.471933248	-0.107507053	0.128498592	-0.844481899	0.119353431	0.397657629	0.18055733	-0.053721067	0.745147773	0.517281059	-0.898792765	0.030013446	0.432901752	0.056964745	-0.742344685	0.05901949	-0.01685108	0.47316196	-0.331008744	0.557711804	-0.646600217	-0.078761126	0.176288353	0.541791512	-1.19173515	0.502636614	-0.086804181	0.198839736	0.574726181	0.332795551	0.881230361	-0.074138926	0.39468052	0.183597762	-0.633885706	-0.752093066	-0.153883769	-0.248857856	-0.215687821	-1.709374523	-0.091178013	0.266337623	-0.457070026	-0.054593331	0.068421152
48	04OV051	Tumor	-0.398418649	0.136817997	-0.100270559	-0.616775524	0.162372766	0.042719745	0.288003432	0.096789083	0.09968824	0.552248489	-0.029812031	0.479436756	-0.510514171	-0.50610984	-1.25157797	0.329587082	-0.175255778	0.211408849	0.044739473	0.128578188	-0.616833053	-0.282337116	-0.129169572	-0.25914525	0.381062307	0.098956742	0.139814232	0.6744186	-0.122602581	-0.060375906	0.032312861	-0.312481484	-0.296868263	0.095187077	0.099572056	0.17643787	0.238094439	-0.147062712	-0.06666893	-0.132190454	-0.026552677	-0.870791734	-0.060331997	-0.674715293	0.12606598	-0.297574626	0.012402352
49	04OV053	Tumor	0.127612721	0.159964458	0.279372836	0.349286582	0.146694934	-0.21018209	-0.447169775	-0.059866383	0.391795577	-0.08693867	0.788961983	0.281554098	-0.242904092	0.19284288	0.253963313	-0.286741536	-0.594764407	-0.021489842	0.093355502	0.172599115	-0.097367824	-0.115747417	-1.403262611	-0.507154142	0.066201164	0.44265518	NA	0.427490838	0.648684514	-0.187572256	-0.19740214	-0.104097923	-1.044080384	0.574699685	-0.037561517	0.292101183	-0.480307731	0.004808172	-0.396078123	-0.319356481	-0.199937485	-0.740643709	-0.388729594	-0.581026034	-0.166983803	0.312023213	0.369314494
50	04OV054	Tumor	-0.804938303	-0.513175685	0.502471844	0.298687956	0.129776432	-0.514314771	-0.470833528	0.652712444	0.492009436	0.901320048	-0.074811315	0.454136931	-1.191783261	0.303109258	-0.636516779	-0.58621979	-1.460548978	0.137974177	0.709092972	0.176997137	-0.222245279	0.575489382	-0.344374766	0.53105889	0.33010225	1.084878177	-0.980739663	0.363806654	-0.066826124	-0.03170178	0.675802793	0.138244017	0.239307097	0.481801523	-0.229820028	-0.221494523	-0.267301822	-0.485850803	-0.362719442	-0.221239255	-0.771312357	-1.881096729	-0.426811686	-0.088768914	-0.179073464	1.297369716	-0.403179773
51	04OV055	Tumor	-0.869682511	-0.619060712	0.164014731	-0.193148188	0.171959051	-0.054460502	-0.71081358	-0.297765412	0.298207677	0.021795357	-0.139061334	0.080092869	-0.674556763	-0.296461071	-1.01856311	-0.022548007	-1.247359735	-0.332416378	0.069762119	0.153327841	-0.036588357	0.11237765	0.268208333	0.447454492	0.257802061	-0.098501163	0.614813202	0.410317333	0.339974113	-0.11719355	-0.400729025	-0.121023729	-0.770700965	0.492745953	-0.275226273	0.185734051	NA	0.161372004	-0.156162644	-0.263787693	-0.420714588	-0.901413389	5.54E-06	-0.26007737	0.368051777	0.478724066	-0.165744143
52	04OV057	Tumor	-1.041878623	-0.851999113	-0.001088322	-0.247378813	-0.018349541	0.055574291	-0.606339901	-0.216808312	-0.065681333	0.065358992	-0.596750855	0.2512352	-0.23153705	0.49284719	-0.13634256	0.021656524	-0.865321207	-0.242996483	0.156336843	0.576466703	0.015114725	0.037056507	-0.280149163	0.18003681	0.066899192	0.538267589	-0.016302646	0.041759648	-0.362018864	0.169558812	0.775852454	0.13454883	0.718360807	0.417688166	-0.090430562	-0.090968326	-0.40564059	-0.479291041	0.070603377	0.024325447	-0.163687895	-0.846298326	-0.057869155	-0.971574889	0.209851588	0.296862089	-0.13942468
53	04OV058	Tumor	-0.273711108	-0.025058193	-0.031060073	0.209084443	0.224828724	0.121231173	-0.019230607	-0.170299674	-0.371621884	-0.046141396	-0.07263762	0.078644106	0.389014721	0.221688226	-1.326761569	0.413648113	-1.205943039	-0.133148883	0.388934914	0.180391619	0.163910407	-0.299388905	-0.271685726	0.297293668	0.559331293	0.175415145	0.11516466	0.314687739	-0.167369809	0.296387987	0.12534491	-0.408501781	-0.018745603	0.298510736	0.42186709	0.084225374	-0.186958406	-0.276470637	-0.116719994	0.056561636	0.305772019	-0.987134656	0.307681166	0.306351587	0.216909669	-0.409565618	0.659572992
54	04OV063	Tumor	-0.100544224	0.374027745	0.070255537	-0.12151955	-0.444703285	0.690617517	-0.470674658	-0.251639193	-0.23278461	0.57484029	-0.076201444	-0.071436617	-0.192977894	-0.137401599	0.15542228	-0.086362389	-0.178515239	0.716245723	-0.134901683	-0.008359184	-0.659760705	0.060582873	0.216636916	-0.64146799	-0.302859785	0.148176948	-0.142136089	0.251447548	0.186996119	0.016541253	0.223890343	0.401729751	0.090519025	0.302538584	0.280633941	0.240852782	-0.102544268	0.336399133	-0.077460986	-0.115638506	-0.483002657	-0.394386142	-0.633122122	0.458768026	0.257810988	0.059894511	-0.301622066
55	11OV002	Tumor	-0.198923624	-0.691972149	0.251657521	0.291516893	0.294378837	0.067877824	-0.470097825	0.144452581	0.108425956	0.21020062	0.245744688	0.485734	-0.492611087	0.18996467	-0.962217758	0.22900845	-0.242501688	-0.480027325	0.615160185	0.731031164	0.352992128	0.096117613	0.58816044	-0.434189014	0.180509349	0.129701733	0.922570069	0.191645456	0.406356174	0.344992213	0.090579313	0.093837919	0.143874083	0.303771694	-0.502210658	-0.205387401	-0.155262312	-0.673075107	-0.106644342	-0.210863314	0.193595812	-0.726509857	-0.332511492	-0.220626237	-0.003185561	0.23795142	-0.427966546
56	13OV003	Tumor	0.503215863	-0.628514882	0.104293345	-0.035414268	-0.257992416	-0.005975357	0.11173679	0.010799307	-0.324672419	0.690368427	-0.1763233	0.268359216	-0.781342612	0.116123198	0.134191213	0.293469067	0.139645631	0.174694262	-0.254503107	-0.486652576	-0.400911696	0.007028364	0.526766064	-0.693485789	0.045309681	-0.539325002	-0.462257812	0.730944618	-0.639592748	-0.064103458	0.01084189	0.325088572	-0.391758732	-0.026663338	0.212476863	-0.533405181	0.188734099	-1.42584351	-0.07227221	0.208094682	0.310722138	0.163965975	0.305901307	0.190916001	0.679547901	0.114295264	-0.365695736
57	14OV011	Tumor	0.166721192	0.09863568	0.379023123	-0.459064086	-0.435677389	0.5070644	-0.396271365	-0.068905814	0.157842974	0.512483256	-0.306515991	-0.241752641	-0.081869291	-0.06884246	-0.490961435	-0.32253208	-0.078221698	0.699220863	-0.580898712	-0.179046457	-0.03274701	0.384105772	0.801433995	0.822726461	0.1263951	0.844750687	-0.413683981	0.447899384	-0.138989908	0.419596075	-0.077984454	-0.78110816	-0.446418843	0.636620859	-0.585581138	-0.052514787	0.135574521	0.175140371	0.00818561	0.002152778	0.434126962	-0.731030894	0.021413026	0.034552137	-0.045503907	-0.65917044	0.161216446
58	15OV001	Tumor	1.358805886	1.317320256	0.483637399	0.33257463	0.388630057	0.184752681	-0.937623307	-0.374713596	-0.352872713	0.21682754	-0.309553791	0.373606842	0.255322907	0.357058398	-1.030179177	0.098207261	0.049677752	-0.054227251	0.356553501	-0.146897758	-0.857085106	0.501288583	0.545291958	0.194311156	0.222135061	0.283167121	0.437858416	0.188777608	0.225866905	0.301155385	-0.059012211	-0.330711553	-0.665207507	0.257612641	-0.318362054	0.90272638	-0.236177861	-0.251568878	-0.356765568	-0.540370585	-0.262003049	0.33719947	-0.759475543	-0.63815729	0.434222122	0.709871152	-0.502783215
59	17OV001	Tumor	0.377662991	1.778715539	0.388415702	0.197421666	0.335678792	0.764067622	0.145836092	-0.460607146	-0.252542018	0.785480715	0.203880171	0.540647019	0.158269724	-0.255940292	0.683579664	-0.413406146	-0.070412076	0.513352002	-0.222939186	0.292814013	0.135493251	0.051729128	-0.145836703	0.139373721	-0.361603298	0.90164449	0.281793847	0.145447725	0.21443799	0.662122286	-0.074482606	0.534928803	0.769340329	0.401994468	-0.023761394	0.571075582	-0.215904981	-0.163530796	-0.198550068	-0.280039725	-0.217802068	-0.090128098	0.046769896	-0.644219299	0.008968865	1.943326205	-0.417673413
60	17OV002	Tumor	0.158033645	-0.629321346	0.173218649	1.77322374	0.340001913	-0.331588419	0.358203254	-0.430972931	-0.271167784	0.535079694	0.171615696	0.783509625	0.636967389	-0.069481083	-0.49464466	-0.561604298	-1.445926461	-0.195360437	0.641344698	-0.172792918	0.80697481	0.614134918	-0.856268164	0.079385649	-0.174057224	1.518964518	-0.07154893	0.578946514	-0.04970111	0.039212871	0.20940539	0.049166235	0.292164389	0.2838556	-0.324060792	0.145047992	-0.362755184	-0.17783205	0.206413287	0.028519111	-0.266578572	-1.368924898	-0.241454231	-0.071874678	0.06743803	0.633645578	0.032274624
61	17OV010	Tumor	-0.449582193	-1.398313351	0.54202597	0.636715276	0.493502084	-0.501448428	-0.667358001	0.790847531	0.279781182	0.555339718	0.15187307	0.823712478	-1.295818844	0.974435987	-1.815581558	0.365258181	-2.04384199	-0.436255649	0.053606944	0.820131947	0.742411828	-0.544061905	-0.427172414	-0.04071544	-0.052299093	0.427437615	-0.00552137	1.12027214	0.61307534	0.847312508	-0.217847526	0.466028446	-1.020158437	0.209306609	-0.923207798	-0.910007201	-0.615521329	NA	0.21361025	-0.07871785	1.583617774	0.477889413	0.39453395	-1.14906244	1.407819203	1.72125411	1.327180038
62	17OV011	Tumor	1.331896636	-0.215412961	0.261751916	-0.483205565	-0.416528026	-0.16844796	1.202742533	-0.612526042	0.120992515	0.653295524	-0.097552586	0.115586821	0.178917569	0.036946806	-0.03305973	-0.167104619	1.062849535	0.425423784	-0.073768685	0.386405846	0.185173137	0.238334001	0.001255276	-0.464392355	-0.155587368	0.064732666	-0.136299407	-0.120309215	-0.018867878	0.13556065	0.146806205	-0.007575107	0.162799174	0.026214795	-0.048264578	0.333232763	-0.270142682	-0.174819336	-0.371267783	-0.34132819	-0.572880259	-0.686895826	0.114775201	0.8898019	-0.018509144	0.325114647	0.405538076
63	17OV013	Tumor	1.526487251	1.700988947	-0.092350634	-0.163724935	-0.243770963	-0.334798807	-0.640009876	-0.302737086	-0.507292479	-0.222532618	0.18124209	0.313906735	-0.22408485	-0.654161904	-0.846134374	1.271465703	-0.653873732	0.331077542	0.333577106	0.051320992	-0.028769256	0.617419939	0.212171203	-0.305143483	-0.204957186	-0.312210656	0.309476524	0.232318774	-0.34319277	-0.009882147	-0.012003754	-0.276294442	-0.864002514	0.050687633	-0.214890065	0.42286607	-0.142263199	-0.423659516	-0.285671107	-0.193852528	-0.20799644	-0.708591248	0.180222292	1.082878623	0.760629683	-0.439292105	-0.026187512
64	17OV014	Tumor	0.536306489	0.820032097	0.159348005	0.100073389	-0.053163729	0.164313896	-0.437141951	-0.41670613	0.409084902	0.929263441	-0.107845711	0.273769429	-0.373576286	-0.40898986	-1.021109093	-0.261246357	-0.128046634	-0.329273965	0.387183433	0.567913515	0.122992091	0.717894885	-1.218891296	-0.080240457	0.473731611	0.450599042	NA	0.307725578	-0.203105966	0.126202428	-0.007040244	0.137926706	-0.681809252	-0.047458443	-0.451936544	-0.132170684	-0.042717677	0.218554307	0.214354297	-0.265324506	-0.113135951	-0.312533433	-0.249539851	0.524054917	0.288441186	0.043193637	-0.227436421
65	17OV015	Tumor	0.60200418	0.450343435	0.045781989	-0.32711885	-0.234802526	0.367087309	-0.341687924	-0.016064027	0.490692501	0.157507177	-0.077396027	0.353366429	0.186803063	-0.363163333	-0.204788789	-0.532069401	0.61733398	-0.327611981	0.098574404	-0.300189382	-0.188938239	-0.147082762	-0.026575149	-0.168387528	-0.286747543	-0.093962021	-0.338145614	0.264402293	0.064942183	-0.034299255	-0.137071643	-0.010771055	-0.933925737	0.359439865	0.370823462	0.214688979	-0.523734896	1.527926918	-0.042334308	-0.343077975	-0.023051019	1.037863859	0.296608873	0.358986657	0.340695707	0.362415028	-0.499860213
66	17OV017	Tumor	-1.279918613	-0.633540909	0.166267558	0.246520026	1.383468985	0.624789512	-1.627227727	0.766289022	0.77951185	1.335110739	-0.596060886	0.4821197	0.787693309	0.762134157	2.781748982	-0.782096576	-1.077244257	0.097930804	1.28781167	0.344710139	0.027948089	1.29749931	1.493045182	-0.506441563	0.277225255	1.460948896	0.314058855	-0.23543061	-0.69643834	0.32233749	0.109150515	0.619543884	1.852349126	0.886239004	-0.306358321	-0.048448874	0.106574453	-0.381946917	-0.130157568	-0.118064846	0.076942906	-1.166222976	-0.205630141	0.007537828	0.182798112	-0.118554574	-0.050831303
67	17OV018	Tumor	-0.504867946	-0.683883807	0.090870122	0.935832527	0.525543077	-0.022444965	-0.586925891	0.005205366	-0.109703207	0.360471316	0.407195971	-0.745259764	-0.00029769	-0.26107262	-1.097825399	0.92570267	-0.220340245	-0.396955269	-0.13498762	0.194080044	0.428554019	0.272763519	0.611015295	-0.141220774	0.141429229	0.613924877	0.656153846	-0.012824887	-0.011453008	0.219962813	0.080576063	-0.31528477	-0.410922967	0.125405792	-0.26545987	-0.005330583	0.617097057	NA	-0.366903962	0.205151796	0.170746898	-0.394880762	-0.03331895	-0.541388151	0.255597631	0.825272897	-0.70484982
68	17OV025	Tumor	0.024851344	0.04044993	0.110730861	1.38693116	-0.04230555	0.049120391	-1.687724366	1.128260952	0.524620411	-0.002653421	0.424914897	0.125769273	-0.346055675	-0.003161043	0.598637473	0.529284099	-0.403776861	0.526664562	-0.162273961	0.706148531	-0.299576451	-0.280670882	0.444267079	-0.128369297	0.844202395	0.195684206	0.012008617	0.098360877	0.279477632	0.198013141	0.705885228	0.501393672	0.803090024	0.337786239	0.586184884	0.500880726	0.106873072	NA	-0.151043043	0.027366039	0.746297974	-0.850923881	0.240727226	-0.451605704	0.101037712	0.735089496	-0.194045137
69	17OV027	Tumor	-0.347896889	-0.584695274	0.007090457	-0.304463234	0.217359031	-0.104649362	-0.623977249	0.113077306	0.898394868	-0.066598504	0.0554174	-0.371139463	-0.228115391	-0.241123674	-0.857605137	0.386659075	-0.362966655	-0.17795449	0.163768581	0.386297495	0.917275566	0.16957369	-0.061303934	0.321313688	0.620149106	0.388314311	-0.18106542	0.406089992	0.237333455	0.021739037	-0.548346175	0.611324399	-0.005936265	-0.079735794	-0.144558403	0.133374409	-0.115023942	-0.233197338	-0.060364308	0.046200109	-0.01142795	-1.648396897	0.244740011	-0.275197646	-0.003441286	0.594070725	0.057118422
70	17OV028	Tumor	-0.564346483	-0.218283165	0.500867806	0.222194067	0.237903009	0.771228782	-0.781698972	-0.500213358	0.244171654	0.544995874	0.304402025	-0.146300784	0.24265751	-0.048811467	0.024794066	-0.94804641	-1.09509676	-0.013786654	1.035055126	0.1093682	1.146486361	-0.103747922	-0.541462143	0.805408137	0.692803221	0.505151114	-0.125694236	-0.146808996	0.320864876	0.626053127	0.557464318	-0.000172754	-0.538493121	0.884130788	-0.291477222	0.57148908	-0.329999217	-0.538904123	-0.042955312	-0.213488131	-0.692713538	-0.888869401	-0.36980693	-0.017867447	-0.529237249	1.391605146	0.414458919
71	17OV029	Tumor	-0.475482802	-0.505239505	0.172587454	0.657423627	0.401170852	1.025633131	0.128104978	-0.659292681	-0.220649358	0.575092552	0.433611716	0.633658731	-0.525380199	-0.099795075	-0.249505656	-1.5887434	-1.294921792	2.192416715	-0.040554138	0.415978393	0.518837571	0.174305431	-0.09599697	0.630271723	0.186133923	1.526201908	0.288000978	0.193049874	0.196291718	0.770995286	-0.438438932	-0.141869398	0.015050479	0.455174847	0.729890279	0.710814663	-0.045454827	-0.837822251	0.68856102	0.541315142	-0.590789826	-1.829141174	0.014271019	-0.002673767	-0.279598359	-0.225918747	-0.716650979
72	17OV030	Tumor	0.228346714	0.196211824	-0.008616406	-0.652303923	-0.330421444	-0.241845491	-0.292527758	-0.152125951	-0.500057197	-0.176182407	0.343439766	0.119805392	0.087021053	-0.168717345	-0.698866661	-0.661456289	0.753545906	0.190096101	0.119344384	-0.064225284	-0.021872333	-0.187193418	-0.273810858	-0.396221751	0.487991627	0.019332718	0.000707724	0.293214393	-0.077883213	-0.291728659	0.073736207	-0.041374163	0.528409342	0.795802643	0.031420446	1.340517199	0.22180695	-0.756895532	0.24939167	0.149323417	0.596505385	-0.141192709	0.036774525	0.528223629	0.507408367	-1.687233071	0.432357278
73	17OV033	Tumor	-0.493979348	0.467136284	0.439425196	1.321162168	-0.129760371	0.135214798	-0.528730333	0.03662223	0.290422243	0.15617343	0.12698808	0.008467422	-0.422881267	0.237722294	-0.603167524	-0.166689693	-1.093256297	0.025806923	-0.173410202	0.382891005	0.520791227	0.595686591	-0.604419989	0.867079765	0.028690688	0.633197989	NA	0.056095432	0.052144981	0.157932416	0.417652772	-0.281291678	0.308755089	0.041559905	0.456553518	-0.167239032	0.502301305	-0.158355638	-0.061785194	-0.234724396	0.198918	-0.905731901	-0.876734519	-0.32472736	-0.112830313	1.300644386	-0.498033208
74	17OV036	Tumor	0.102490876	1.221624505	0.098204497	-0.134571357	-0.21831746	0.019185634	0.218917426	-0.547430871	-0.330341075	0.097377262	-0.121430822	-0.45612998	-0.204524499	-0.406158508	-0.101081989	0.473681473	0.81243379	0.087845708	0.043797341	0.283418743	0.175184592	0.018669534	0.061876191	-0.178556928	0.213159707	0.350443007	0.149513015	0.199741473	-0.278435723	-0.168584096	-0.171786754	-0.488739776	-0.953943889	0.396924069	-0.167832208	0.365441892	NA	1.074363037	-0.405828011	-0.42020605	0.495936295	0.596273889	0.04142717	0.554571595	0.266013363	-2.295106065	-0.403349251
75	17OV039	Tumor	0.032605709	0.570311833	0.285384935	-0.5280072	0.076351731	-0.041706973	-0.316530784	-0.265268572	-0.191960596	0.088018987	-0.06683094	0.01708428	-0.210356318	-0.524681174	-0.191768231	-0.937903316	-1.024183332	-0.165631365	0.215915944	0.157163988	0.097846479	-0.115856577	-0.129782122	-0.164144313	0.13605727	1.069279209	-0.171583937	0.264796937	0.098620296	-0.024483559	0.322167879	-0.062030445	-0.881099504	0.807557745	-0.691475752	-0.011676716	0.124434137	-0.29804509	0.049708625	-0.053053855	-0.594142156	-0.575308297	-0.126509267	-0.49687889	-0.053798329	0.475761504	-1.256375207
76	17OV040	Tumor	0.087561287	-0.215112638	-0.21363092	-0.036709695	-0.018928385	0.576314244	-0.392881655	-0.302229271	0.071259664	0.393889168	-0.09847464	0.026495349	-0.23532263	-0.258715679	0.312706303	0.448891272	-0.093081332	-0.330252691	0.584185796	0.156495683	-0.324112423	0.241134024	-0.735602478	-0.200651751	0.819348508	0.321298326	NA	0.047147843	-0.321858274	-0.061953803	-0.12869902	-0.280351325	0.039328884	0.245656432	-0.349326768	-0.12675387	0.499540065	-0.816803801	0.092505419	0.130072607	0.256427064	0.45906581	-0.590294564	-0.050563479	0.79723849	-1.859707353	0.038002252
77	18OV001	Tumor	0.350361951	-0.017321903	0.237509091	0.757528934	-0.297620657	0.536717531	0.105674366	0.370907599	0.340946766	0.660315309	-0.232329318	0.615901986	0.926966438	0.068291233	1.389035632	-0.776231063	-0.913254533	-0.816961719	0.221552205	-0.492795349	-0.221804302	-0.277206215	-0.280957298	-0.004172547	-0.929045903	-0.410041047	-0.486663054	0.238082171	-0.35601549	0.078111453	-0.087700352	0.315191484	-0.148297494	-0.367323503	0.676029953	-0.264242322	NA	-0.964216632	0.092366821	0.486262792	-1.283107953	-0.632926609	-0.139542302	0.741313751	-0.890996573	0.770271199	0.425669552
78	20OV005	Tumor	-0.04066882	-1.620262879	0.408991847	0.471432775	-0.098937103	-0.390904821	-1.144477319	0.074962505	0.106056106	0.516528027	-0.245594613	-0.10693003	-0.628949782	0.644763112	-0.120648628	-0.443616227	-0.715882395	-0.520995928	-0.19788818	0.529898291	0.572334795	0.933007096	0.990715708	1.107599333	-0.73111016	0.036597637	-0.948615284	0.114508479	-0.796970909	-0.015084212	-0.061111506	0.864202331	1.344159047	-0.263724261	1.285730108	0.342181165	-1.157036105	-0.328000457	0.365522669	0.002765174	-0.706064377	-0.523097519	-0.164075516	0.984058902	-0.317535289	-1.41757063	-0.108081804
79	26OV002	Tumor	1.94278505	2.028394926	-0.237500414	-0.767352773	-0.09426305	0.164654187	-0.120119637	-0.560682014	0.116121769	0.381059786	-0.114927759	0.362937948	-0.618361009	-0.544522422	-1.135975354	0.637512364	-0.79433813	0.354177908	-0.143995956	0.563008163	-0.341013719	0.041742812	0.021005085	-0.217991951	0.159838287	0.211856548	-0.139112496	-0.051591597	-0.179282498	0.048664169	-0.239358837	0.025329824	-0.807142026	0.241996893	-0.415966579	0.197561656	0.303523564	-0.039801613	-0.303585074	-0.318780058	-0.164186792	0.226046346	0.238915009	-0.329908513	0.417695855	-1.668408678	0.321703757
80	26OV008	Tumor	-0.576189422	-1.723434291	0.066469836	0.576986614	0.725689851	0.610381912	-0.704039175	0.121084693	0.534116899	0.989394826	0.044702392	0.030019824	0.381236058	0.686375522	1.00318837	0.177546694	-0.500527392	0.357950961	0.385170831	0.907714278	0.758028703	0.158730888	0.509357215	0.408374653	-0.952036004	0.678788263	0.237071718	0.229709473	-0.609852856	0.333203246	-0.590558319	-0.055895259	0.511874836	-0.099898032	-0.62251916	0.410466672	-0.952481676	-0.269762579	0.103823977	-0.223721223	-0.942945419	-1.446156301	0.145923763	0.11200134	-0.627239167	0.472761808	-0.395227823
81	26OV009	Tumor	0.072513176	0.594744589	0.584055712	0.041583029	-0.269242695	-0.461148169	-0.29715579	-0.027213437	0.596118192	-0.55914901	0.703367261	0.460334006	-0.342289145	0.943315859	-1.557941206	-0.292201451	-0.363129572	-0.426517741	1.227255281	0.306679122	0.345676309	0.538861499	0.336002842	-0.175438216	-0.331100378	0.553785694	0.481203967	-0.255545981	0.683808153	0.613911278	1.045351854	-0.119254317	0.425471433	-0.562102632	-0.010806804	0.631199209	-0.568872817	0.045844711	-0.4253665	-0.487372915	-0.679808965	-0.171668627	-0.005160902	0.246356927	-0.452810357	-1.041059598	-0.186692502
82	26OV011	Tumor	-0.835139207	-0.861638643	-0.019997396	-0.381831011	-0.186140569	0.373510339	0.337065851	-0.046593823	0.236359443	0.135657359	0.131843101	-0.932441391	0.068230369	-0.219273533	-0.561452416	0.020632551	0.699567208	0.196330115	0.317359615	0.426269663	-0.424352257	0.292062868	-0.397452572	-0.191060475	-0.134759996	-0.087246089	0.202987624	0.034098823	-0.061443953	-0.04503045	-0.156069459	0.431376928	-0.823399857	0.151842145	-0.083580558	-0.142255375	0.089811139	-0.738719552	0.084918352	0.019364345	0.073852556	0.5411843	-0.118319932	0.672535967	0.035508981	-0.211314517	-0.007121074
83	26OV013	Tumor	-0.947105773	-1.266902511	0.248533057	-0.186297746	0.079681256	0.682749416	-0.144450489	-0.205766753	0.091319764	0.184094871	0.465395668	0.134123239	0.433328128	0.685537398	0.74528306	0.138916226	-1.596077113	-0.445916148	-0.27500404	-0.040692456	-0.133470768	-0.145057284	-0.225991289	0.756825691	-0.064170777	0.318685183	-0.219841564	0.534865127	0.430955664	0.558205837	0.361027946	0.087403111	0.730990457	0.200796587	1.497154202	0.558157564	NA	-0.161872907	-0.483204079	-0.333559879	-0.891923289	-0.866638818	-0.232536546	0.375488443	-0.330362708	1.564253702	0.762935537
84	01OV007.N	Normal	1.647493595	3.125386797	0.066793833	0.349312236	0.237727387	0.105870486	0.372268222	-0.095008725	-0.656719509	-0.064053366	0.115620427	-0.597549395	0.408218626	-0.293743179	-1.080706939	0.099515545	1.931999191	0.16118636	0.963862505	0.069214284	-0.219651579	0.277770631	-0.002337719	-0.155780855	0.676291352	-0.101917949	0.615800049	-0.032808081	-0.091926605	0.117333335	0.152656432	-0.262608976	-0.807076179	0.169798414	0.352031701	0.735578125	0.392549968	2.053933645	-0.481772875	-0.505718269	-0.350922524	3.175946545	-0.016661259	0.583699721	0.518167312	-0.961054888	0.120098743
85	01OV008.N	Normal	1.449692348	1.442031467	-0.301571151	0.12729778	-0.315558684	0.531201521	-0.132605068	0.031097898	-0.35539713	-0.415961328	0.08605195	-0.581673264	0.137470054	-0.305819553	-1.177030325	1.283631056	0.921840341	0.076721281	0.562503138	-0.195056947	0.264478124	0.07347359	-0.325524271	0.2681968	1.470018021	0.112886935	0.664592286	0.11572556	-0.144800945	0.357887733	-0.391950635	-0.316355236	-0.509988693	0.318893657	-0.723599669	-0.038759904	0.06986822	1.127205742	-0.104366219	-0.002645651	0.425649533	1.064469365	1.013831943	0.069635602	0.288113274	0.003972173	0.164978531
86	01OV010.N	Normal	-0.077011637	0.22975085	-0.292396122	-0.398473417	-0.465235552	0.569736961	3.135954753	0.186000163	1.125001426	-0.110943035	-0.053620036	0.343101689	0.068099135	-0.727353007	-1.065992104	-0.443607577	1.040709739	0.995339016	0.803206495	-0.035228258	0.202913182	0.136599925	0.484779823	-1.245734616	-0.116573651	-0.418005661	-0.383029936	0.210347222	0.423348761	0.515711346	0.210554737	-0.602671356	-1.202999919	0.298014723	-0.162599915	0.267118761	0.441005114	1.115424018	-0.538533796	-0.278193084	0.440598658	-0.049713165	0.476761659	1.792726834	0.045430405	-1.495605989	-0.400737348
87	01OV013.N	Normal	1.819657985	1.450728204	-0.474284142	0.573188614	-0.166478243	0.232470716	0.84516044	0.110783889	1.683188017	0.254425404	0.309460259	-0.837119682	1.016502012	0.13605803	0.023019151	0.985949704	1.364209756	0.663376069	0.196984257	-0.165412962	0.641966395	-0.151170806	0.126506727	0.076901352	0.429113438	0.098593249	1.385295466	-0.269282212	-0.20877383	-0.219251895	-0.147703413	-0.571351677	-0.552246111	0.020550339	0.943417437	0.36980461	NA	3.153520797	-0.458077848	-0.081942746	-0.380407445	3.047386862	-0.044295297	0.660792623	0.039384713	-2.598508948	-0.549488815
88	01OV017.N	Normal	1.495745483	0.860671079	0.061384588	0.290127287	-0.863303416	-0.08838288	-0.17003876	0.015843342	0.033036642	-0.040170885	0.55659616	-0.070455433	0.82945816	-0.001246225	-0.820082396	-0.534193277	0.547151825	-0.121465893	0.09476057	0.071516954	-0.743198972	-0.3609915	-0.963686362	-0.407786061	-0.333041648	0.054882849	0.430439986	0.530824561	-0.218680303	0.132907115	-0.283810925	-0.150101541	-1.321293488	-0.021249054	0.853050996	-0.405856966	0.014057012	NA	0.083913523	0.319629516	0.590577921	2.95857394	0.751678704	0.199035703	0.697070726	-0.47907591	0.164608533
89	01OV019.N	Normal	1.048492553	0.839261588	-0.237543219	-0.240446701	-0.374698202	0.437889704	-0.06104289	-0.051295959	0.011755937	0.010227388	-0.149786183	0.354835309	1.289402745	-0.157460476	-0.481839759	0.197504341	2.747714194	0.066184121	0.104580495	0.206422875	0.153995167	-0.178356299	-0.728302908	-0.163881542	-0.081859518	-0.325357241	-0.367962459	0.447434511	-0.335300614	-0.229352599	-0.638161481	0.034364429	-0.219605949	0.03334612	0.924356679	0.438964942	-0.023896124	-0.589695928	-0.067390394	0.057868704	0.201951985	1.828035555	0.393446918	-0.09428141	0.56577243	1.089717186	-0.37638913
90	01OV023.N	Normal	1.358248053	1.383273929	-0.063850177	0.042687603	0.104507141	0.078535503	-0.623493314	-0.248863204	0.106938531	0.092732053	-0.132367048	0.39133479	0.923934622	-0.675678277	-0.122409196	0.008543955	2.067980187	0.12126436	0.235753673	0.028177512	-0.02957492	-0.058302401	0.531598139	-0.057298492	0.108020946	0.01662946	0.027874652	0.150878162	-0.108153636	-0.07097246	-0.22595944	0.051319151	-1.030890448	0.364012381	0.406885139	0.34733077	0.207897559	0.668682576	-0.216760683	-0.204670365	0.179257622	0.997131397	0.457064021	0.05024223	0.56138401	-0.424715968	-0.644505418
91	01OV029.N	Normal	1.137349753	1.39180453	-0.121207913	-0.574201089	-0.495991215	0.142775467	0.376883537	-0.402030649	-0.138425707	0.137659369	-0.320692317	0.162100812	1.124741561	-0.503574926	-0.726129814	-0.730260771	3.008029287	-0.092746763	0.780290291	0.098710488	-0.321402608	0.083902964	0.879646708	0.020458849	-0.212981895	-0.225375729	-0.137928944	-0.014215061	-0.198020712	0.096333157	-0.615800416	0.144048798	-0.275666952	0.990361462	0.409524454	0.109001163	-0.416401401	0.522547959	-0.178654157	0.015494447	0.057680387	2.318968157	0.273948907	0.141324221	0.769437379	-0.897252292	0.189401218
92	01OV039.N	Normal	1.077481693	0.604987718	-0.382849243	-0.400001541	-0.318907081	0.695282446	0.30336352	-0.147213832	0.309810188	0.242128422	0.233985351	0.056582552	0.636269234	-0.460204312	-1.174736597	-0.885857362	1.017868108	-0.355566751	0.69901233	-0.181804336	-0.225014144	0.145545389	0.017207678	-0.271477272	0.427231434	0.134457524	NA	0.234774148	-0.269650614	-0.534157764	-0.359236423	-0.578011533	-1.103350583	-0.286774111	-0.103274503	0.040669014	0.800862369	-0.562589832	0.36397881	0.192984803	-0.155687025	3.718458235	-0.079612789	0.723170699	1.305170577	-0.826305404	0.219108707
93	02OV001.N	Normal	1.151168953	1.229602717	-0.458998807	-0.256697702	0.124146477	0.506240235	-0.13575954	-0.129686476	-0.558082226	0.136313957	0.071192508	-0.624765146	0.411203312	-0.426816906	-0.519964588	0.175484278	2.193164097	-0.198127063	-0.009503483	-0.07987659	0.465064269	0.063323664	0.360084746	0.164718509	0.452525173	0.017847807	-1.122918648	0.091946905	0.0465008	0.273508386	-0.321303003	-0.509267369	-0.913314309	0.143061714	-0.400269018	-0.206606737	0.69873588	NA	-0.115699048	0.457793642	0.381698626	1.353037629	0.773131684	0.179468098	0.534694005	-0.348613771	-0.217377448
94	11OV002.N	Normal	1.96039685	1.226845552	-0.246099504	-0.23868787	-0.108932104	0.394039789	-0.86122845	0.04792303	-0.427650049	0.122428817	0.247345262	-0.536237229	0.865109157	-0.40799007	-0.197365776	0.039065412	3.067648626	-0.007145979	0.29929962	0.049055322	-0.529972358	0.074814619	-0.218522908	-0.221622766	0.445418443	-0.270325222	-0.577571251	-0.112304306	-0.145173384	0.313401742	-0.195066717	0.073821748	-0.728018032	0.331284697	0.054599304	0.028728007	0.997106371	NA	-0.271462524	0.338083821	0.493804007	1.009631501	0.48704957	0.158634914	0.588765974	-0.321681129	0.178768017
95	11OV010.N	Normal	2.031581092	1.121616844	-0.615886406	-0.215476278	-0.363803244	0.715591995	0.412870071	-0.431645768	0.542950391	0.421291857	-0.307718538	-0.36090458	0.136200682	-0.187998479	-0.117098124	-0.077452178	2.090119369	0.306955872	0.272621219	-0.220764519	0.158293354	-0.137871318	-0.387547324	0.07175427	0.071554491	-0.168510407	0.429449695	0.047008716	-0.27831343	-0.052514195	-0.555253471	-0.426056907	-1.105406339	-0.026015631	0.257519151	0.096143921	NA	-0.209691077	-0.467964623	-0.290569597	-0.196219233	1.711621915	1.098451155	0.132219564	0.455869566	-2.676460784	-0.63556407
96	14OV011.N	Normal	0.085357444	1.058332845	-0.334515612	0.417801775	-0.326672937	0.119526226	-0.095241672	-0.643100936	0.517945623	0.045525818	-0.100316706	-0.357882674	1.140548776	-0.420148831	-0.232903843	0.679825615	2.254449484	-0.086141704	0.757088175	-0.069153824	0.227480466	0.435594336	1.138052526	-0.037257311	0.38573171	0.005465148	0.289458794	-0.190408431	0.050402895	-0.162744159	-0.428537715	-0.1223705	-0.855953963	-0.2689208	0.626637181	0.514350786	0.010722511	2.565990973	-0.338773199	0.203056597	-0.03608528	0.848855005	-0.11117408	0.341369387	0.433290407	-0.403753094	-0.400377824
97	14OV029.N	Normal	2.491126523	3.048011609	-0.327177095	0.251790233	-0.411846456	0.29640936	-0.299908322	0.055616254	-0.585252491	0.109314696	-0.077727438	-0.11437979	0.789532636	-0.901979182	-0.428670149	2.326064732	2.170041842	0.541815277	0.38132106	0.026841427	0.012773114	-0.071624451	0.110015271	-0.683881311	0.218625037	-0.493405388	0.398536991	0.047244155	-0.105491452	0.226351626	-0.164808941	-0.13909862	-0.784998814	0.515206411	0.131869098	0.393236288	0.162464673	-0.327087173	-0.152147338	0.049716407	0.25516774	0.972539088	0.698621323	0.278174791	0.429289893	-1.662613968	0.338665614
98	15OV001.N	Normal	1.344819349	1.921025255	-0.301733218	-0.195724054	0.525538697	0.466366831	-0.018964145	-0.414691598	0.088169055	0.001478675	-0.076058231	-0.191561658	0.579339273	-0.225584297	-0.750320518	0.009559581	2.24127248	0.005962687	0.322077196	0.401515871	-0.168039027	0.152365574	-0.71114504	0.056599403	0.125453691	-0.176047207	-0.165741074	0.079347459	0.284319698	0.141680973	-0.394521188	-0.323747718	-0.695140904	-0.104226929	0.129055031	-0.095929145	0.265680151	-0.332161257	-0.092314652	0.002117602	0.046515866	1.530889626	0.455795568	0.242566663	0.359321666	-0.616218406	1.677968883
99	17OV001.N	Normal	-0.012138791	0.437836821	0.411204028	-0.418927269	0.016434075	0.504605422	0.022115309	-0.163316512	0.290281119	-0.102562298	0.257331165	0.585280356	0.575739719	-0.051761206	-0.535135256	-0.312534008	2.178014682	0.222826624	0.292746566	0.110983992	0.731368833	0.036677013	-0.368989021	0.373146644	-0.026187433	0.529247553	0.414759872	0.162001754	-0.463257888	0.375357067	-0.251797715	-0.093287092	0.101287326	-0.197774745	0.941791642	-0.007530267	-0.235944902	0.594272421	-0.334210121	-0.178501671	0.51699386	0.829191259	0.094362409	0.489980715	0.437932814	0.511579632	0.033966185
100	17OV002.N	Normal	1.949940536	1.803647157	-0.025210058	0.593527697	-0.427610116	-0.094656494	0.082443859	0.06530978	-0.322334806	0.049969396	0.575814135	-0.629181189	0.379069118	0.969506796	0.922305003	0.190041772	1.061373788	0.839482408	-0.097785816	-0.194942732	1.245988132	0.184808983	-0.391960984	0.437954908	0.335889607	-0.404231166	-0.26092408	0.098307126	-0.086425168	-0.054859181	0.08337887	-0.505424121	-0.677819139	-0.072958431	-0.204002645	0.277426543	0.807278989	-0.50934364	-0.318620921	-0.699115817	0.393204727	3.880452751	0.304765487	0.21871958	0.195657987	-2.008973072	0.306722554
101	17OV003.N	Normal	1.523833277	3.41809237	-0.148852272	-0.051748749	0.297993374	0.160205101	-0.318082884	-0.382827218	0.420826039	-0.104053972	0.105784008	0.252651738	0.823360788	-0.537431273	0.746155642	-0.305307563	1.867381051	-0.19502019	0.4146582	0.283332429	0.041626846	0.203386514	0.773521029	-0.225688945	0.48325027	-0.22862793	0.426994362	0.143889197	-0.57846583	-0.101389608	-0.281799269	-0.522836788	-0.276493048	0.010986613	-0.308100488	0.271834289	1.728807492	0.200068035	-0.599344789	-0.178738652	0.114360284	1.121675035	-0.035709923	-0.110087152	0.436586121	-2.114676949	0.764193402
102	17OV004.N	Normal	1.091842589	1.94252326	-0.43948715	0.901140085	-0.14697408	-0.106039335	0.36162491	-0.475584091	-0.291892908	0.382444213	0.85044775	0.414364381	0.548189495	-0.862470747	-0.261745294	-0.926069899	1.195442809	0.24578	0.343973649	-0.055025491	0.114650153	0.022658791	-0.173217576	-0.330450468	0.184525825	0.272112489	-1.121891965	0.074133024	-0.212890818	-0.128753473	0.255663044	-0.328925432	-1.497952084	-0.09641385	0.317294136	0.157947187	-0.448992546	0.693371361	-0.295860757	-0.569578744	-0.161400994	3.782145694	0.942264628	0.210810006	0.554390818	-1.331096396	-0.340917516
103	17OV005.N	Normal	1.511504944	1.498531747	-0.002351362	0.351521339	-0.391236282	-0.03839482	0.286218198	-0.159277374	0.428636764	-0.132086558	0.039390801	-0.246048334	0.904328784	-0.654119766	0.425571294	-0.714570684	1.517996902	0.86219295	0.291823426	-0.153710079	0.969270677	-0.080813237	1.194419778	-0.181699659	0.176195562	0.171162353	1.078680859	-0.260815797	0.066112507	-0.224199988	-0.036022383	-0.480112028	-0.836054781	0.125713236	0.069497341	-0.392503593	1.029334496	2.99308236	-0.373536583	-0.327414853	-0.114398995	2.891111017	0.113778169	0.870996474	0.821814573	-1.736656469	1.815731886
[truncated: 5,000 more columns]
